# Supplementary material for: Molecular mechanisms of ferroptosis in ulcerative colitis: insights from machine learning, WGCNA, and immune cell infiltration analysis
Source: Front Immunol. 2025 Aug 29;16:1615186. doi: 10.3389/fimmu.2025.1615186 (PMC12425917; doi:10.3389/fimmu.2025.1615186)
Supplement: Supplementary file 1 [file DataSheet1.zip]

Archive with 3 entries (2 files):
- Supplementary Materials/
- Supplementary Materials/Revised_Table_1615186.xlsx
- Supplementary Materials/Supplementary Materials.pdf
