# Supplementary material for: Molecular mechanisms of ferroptosis in ulcerative colitis: insights from machine learning, WGCNA, and immune cell infiltration analysis
Source: Front Immunol. 2025 Aug 29;16:1615186. doi: 10.3389/fimmu.2025.1615186 (PMC12425917; doi:10.3389/fimmu.2025.1615186)
Supplement: Supplementary file 1 [file DataSheet1.zip › Supplementary Materials/Revised_Table_1615186.xlsx]

## Sheet: Primer sequences
Supplementary Table 1. Primer sequences used for real-time PCR
Target	Sequence
GAPDH-F	TGACATCAAGAAGGTGGTGAAGCAG
GAPDH-R	GTGTCGCTGTTGAAGTCAGAGGAG
ACSL4-F	CATCCCTGGAGCAGATACTCT
ACSL4-R	TCACTTAGGATTTCCCTGGTCC
IL-1β-F	GGACAGGATATGGAGCAACAAGTGG
IL-1β-R	TCATCTTTCAACACGCAGGACAGG
CBS-F	GGGGCTGAGATTGTGAGGAC
CBS-R	CGGTACTGGTCTAGGATGTGA
IL6-F	CTCCTGCCAGTTAGCAGTCC
IL6-R	TCTTGCCAGGTGACACTGAG
MFN2-F	CACATGGAGCGTTGTACCAG
MFN2-R	TTGAGCACCTCCTTAGCAGAC
TNF-α-F	TGTAGCCCATGTTGTAGCAAAC
TNF-α-R	TGGTTATCTCTCAGCTCCACG
GPX4-F	TGGGAAATGCCATCAAGTGG
GPX4-R	GGTCCTTCTCTATCACCAGGGG

## Sheet: GO
Supplementary Table 2. The enriched terms in GO analysis
ONTOLOGY	ID	Description	GeneRatio	BgRatio	RichFactor	FoldEnrichment	zScore	pvalue	p.adjust	qvalue	geneID	Count
BP	GO:0071453	cellular response to oxygen levels	13/71	179/18805	0.0726256983240224	19.235581084271	15.0912551099249	1.21964427961198e-13	3.12350900008628e-10	2.00021661856365e-10	HIF1A/CBS/NDRG1/PTGS2/NFE2L2/TERT/ATF4/EPAS1/P4HB/PRKAA1/SRC/ATG7/SIRT2	13
BP	GO:0071456	cellular response to hypoxia	12/71	156/18805	0.0769230769230769	20.373781148429	14.9584967662725	5.81705159405639e-13	7.44873456618921e-10	4.76998230712624e-10	HIF1A/CBS/NDRG1/PTGS2/NFE2L2/TERT/ATF4/EPAS1/P4HB/PRKAA1/SRC/SIRT2	12
BP	GO:0036294	cellular response to decreased oxygen levels	12/71	163/18805	0.0736196319018405	19.498833491748	14.6026249609142	9.83755079330408e-13	8.39798919388391e-10	5.37786110033956e-10	HIF1A/CBS/NDRG1/PTGS2/NFE2L2/TERT/ATF4/EPAS1/P4HB/PRKAA1/SRC/SIRT2	12
BP	GO:0006979	response to oxidative stress	16/71	408/18805	0.0392156862745098	10.3866335266501	11.8006377140076	1.93879442503557e-12	1.24131313062902e-09	7.94905714264583e-10	HIF1A/PRDX6/PTGS2/IDH1/NFE2L2/ATM/MGST1/ATF4/EPAS1/GCLC/GPX4/PRKAA1/SRC/PARK7/PEX2/SIRT2	16
BP	GO:0070482	response to oxygen levels	15/71	358/18805	0.0418994413407821	11.097450625541	11.8748850784602	4.06597789261175e-12	2.08259387659574e-09	1.33364074877666e-09	HIF1A/CBS/NDRG1/PPARA/PTGS2/NFE2L2/TERT/ATM/ATF4/EPAS1/P4HB/PRKAA1/SRC/ATG7/SIRT2	15
BP	GO:0001666	response to hypoxia	14/71	316/18805	0.0443037974683544	11.7342663576395	11.8467230387218	1.09294944345511e-11	4.66507254114755e-09	2.98739514544396e-09	HIF1A/CBS/NDRG1/PPARA/PTGS2/NFE2L2/TERT/ATM/ATF4/EPAS1/P4HB/PRKAA1/SRC/SIRT2	14
BP	GO:0036293	response to decreased oxygen levels	14/71	330/18805	0.0424242424242424	11.2364489970124	11.549232145685	1.9507460773638e-11	7.13694386304098e-09	4.57031938125233e-09	HIF1A/CBS/NDRG1/PPARA/PTGS2/NFE2L2/TERT/ATM/ATF4/EPAS1/P4HB/PRKAA1/SRC/SIRT2	14
BP	GO:0062013	positive regulation of small molecule metabolic process	10/71	156/18805	0.0641025641025641	16.9781509570242	12.336730635622	3.45437119660076e-10	1.10583057931182e-07	7.08146095303156e-08	HIF1A/PPARA/PTGS2/SREBF2/ELOVL5/PRKAA1/SRC/PAQR3/PARK7/SIRT2	10
BP	GO:0042594	response to starvation	11/71	232/18805	0.0474137931034483	12.5579771733851	10.904953879857	1.06233366068565e-09	3.02292945001772e-07	1.93580800391607e-07	PPARA/SREBF2/NFE2L2/ZFP36/ATF4/PDK4/PRKAA1/ATF3/PEX2/ATG7/ULK2	11
BP	GO:0062197	cellular response to chemical stress	12/71	323/18805	0.0371517027863777	9.83996860419483	9.86544179125201	2.78142729641235e-09	7.12323530611203e-07	4.56154076611625e-07	HIF1A/PTGS2/NFE2L2/ATM/MGST1/ATF4/PRKAA1/SRC/PARK7/PEX2/ATG7/SIRT2	12
BP	GO:0046890	regulation of lipid biosynthetic process	10/71	199/18805	0.050251256281407	13.3095052728431	10.7468123632074	3.70128246014107e-09	8.61725852765571e-07	5.51827566784668e-07	PPARA/PTGS2/SREBF2/IDH1/SCP2/PDK4/ELOVL5/PRKAA1/PAQR3/SIRT2	10
BP	GO:0006631	fatty acid metabolic process	13/71	413/18805	0.0314769975786925	8.33697097841285	9.28146188571573	4.19708462359371e-09	8.95727810085292e-07	5.73601565224474e-07	ECH1/PPARA/SCD/ACSL4/PTGS2/SCP2/PDK4/ELOVL5/ALOX15B/GPX4/PRKAA1/PEX2/SIRT2	13
BP	GO:0062012	regulation of small molecule metabolic process	12/71	347/18805	0.0345821325648415	9.15939440678654	9.44429144551438	6.21613846780273e-09	1.22457927815714e-06	7.8418977593819e-07	HIF1A/USP7/PPARA/PTGS2/SREBF2/PDK4/ELOVL5/PRKAA1/SRC/PAQR3/PARK7/SIRT2	12
BP	GO:0072330	monocarboxylic acid biosynthetic process	10/71	229/18805	0.0436681222707424	11.5659019619903	9.90346689829806	1.42154469033449e-08	2.6004113942476e-06	1.66523806582041e-06	SCD/PTGS2/SCP2/PDK4/ELOVL5/ALOX15B/GPX4/PRKAA1/PARK7/SIRT2	10
BP	GO:2001233	regulation of apoptotic signaling pathway	12/71	399/18805	0.0300751879699248	7.96568887006248	8.65784584833594	2.92390797261058e-08	4.99208554523712e-06	3.19680605005423e-06	HIF1A/CD44/PTGS2/NFE2L2/TERT/ATF4/P4HB/GCLC/ATF3/SRC/PARK7/TLR4	12
BP	GO:0045834	positive regulation of lipid metabolic process	8/71	133/18805	0.0601503759398496	15.931377740125	10.6382286717022	3.70605192862893e-08	5.61876082008115e-06	3.59811313742018e-06	PPARA/PTGS2/SREBF2/SCP2/ELOVL5/PRKAA1/PAQR3/SIRT2	8
BP	GO:0034599	cellular response to oxidative stress	10/71	254/18805	0.0393700787401575	10.427525784629	9.31257883281926	3.7942019242293e-08	5.61876082008115e-06	3.59811313742018e-06	HIF1A/NFE2L2/ATM/MGST1/ATF4/PRKAA1/SRC/PARK7/PEX2/SIRT2	10
BP	GO:1903829	positive regulation of protein localization	13/71	499/18805	0.0260521042084168	6.90013830477857	8.22346358261647	3.94914856546118e-08	5.61876082008115e-06	3.59811313742018e-06	HIF1A/PGRMC1/ACSL4/PTGS2/SREBF2/CDH1/TERT/PRKAA1/SRC/BAP1/PARK7/TLR4/SQSTM1	13
BP	GO:0046394	carboxylic acid biosynthetic process	11/71	334/18805	0.0329341317365269	8.72290630007591	8.76693592865527	4.66212811999635e-08	6.05305295662091e-06	3.87622290076466e-06	CBS/SCD/PTGS2/SCP2/PDK4/ELOVL5/ALOX15B/GPX4/PRKAA1/PARK7/SIRT2	11
BP	GO:0005996	monosaccharide metabolic process	10/71	260/18805	0.0384615384615385	10.1868905742145	9.18292075016366	4.72710109849349e-08	6.05305295662091e-06	3.87622290076466e-06	USP7/PPARA/SLC39A14/PGD/ATF4/PDK4/GCLC/PRKAA1/ATF3/SRC	10
BP	GO:0016053	organic acid biosynthetic process	11/71	337/18805	0.0326409495548961	8.64525431520876	8.71838396349658	5.1062290021684e-08	6.22716784502536e-06	3.98772169693151e-06	CBS/SCD/PTGS2/SCP2/PDK4/ELOVL5/ALOX15B/GPX4/PRKAA1/PARK7/SIRT2	11
BP	GO:0010038	response to metal ion	11/71	347/18805	0.031700288184438	8.39611153955433	8.56081094510947	6.87130398214074e-08	7.9988224992102e-06	5.12224478668674e-06	HIF1A/NDRG1/LGMN/PTGS2/CDH1/NFE2L2/TERT/ATF4/GCLC/PRKAA1/PARK7	11
BP	GO:0046889	positive regulation of lipid biosynthetic process	7/71	97/18805	0.0721649484536082	19.1135472629592	11.0106950026282	7.92475686125273e-08	8.82404448768184e-06	5.65069619671933e-06	PPARA/PTGS2/SREBF2/ELOVL5/PRKAA1/PAQR3/SIRT2	7
BP	GO:0110075	regulation of ferroptosis	4/71	12/18805	0.333333333333333	88.2863849765258	18.6199328781328	9.02502046218217e-08	9.63044891818689e-06	6.16709731582448e-06	FTH1/NFE2L2/GPX4/SQSTM1	4
BP	GO:0097707	ferroptosis	4/71	13/18805	0.307692307692308	81.4951245937162	17.8728491095951	1.29989981247169e-07	1.331617367896e-05	8.52734276981431e-06	FTH1/NFE2L2/GPX4/SQSTM1	4
BP	GO:2001243	negative regulation of intrinsic apoptotic signaling pathway	7/71	112/18805	0.0625	16.5536971830986	10.1634741142915	2.13707879015212e-07	2.10502260829983e-05	1.34800354455749e-05	HIF1A/CD44/PTGS2/NFE2L2/ATF4/SRC/PARK7	7
BP	GO:0034440	lipid oxidation	7/71	114/18805	0.0614035087719298	16.2632814430442	10.0628988421676	2.41281084234404e-07	2.26740639363036e-05	1.45199003731113e-05	ECH1/PPARA/SCP2/PDK4/ALOX15B/PRKAA1/PEX2	7
BP	GO:0006633	fatty acid biosynthetic process	8/71	170/18805	0.0470588235294118	12.4639602319801	9.24343668259378	2.47900738077509e-07	2.26740639363036e-05	1.45199003731113e-05	SCD/PTGS2/PDK4/ELOVL5/ALOX15B/GPX4/PRKAA1/SIRT2	8
BP	GO:0000422	autophagy of mitochondrion	7/71	116/18805	0.0603448275862069	15.9828800388538	9.96483937452882	2.71792808215092e-07	2.40021166151327e-05	1.53703519128535e-05	HIF1A/MFN2/SREBF2/PARK7/ATG7/SQSTM1/ULK2	7
BP	GO:2001234	negative regulation of apoptotic signaling pathway	9/71	243/18805	0.037037037037037	9.80959833072509	8.50914447907586	3.21356774686875e-07	2.74331566657695e-05	1.75675036828825e-05	HIF1A/CD44/PTGS2/NFE2L2/TERT/ATF4/GCLC/SRC/PARK7	9
BP	GO:1904951	positive regulation of establishment of protein localization	10/71	331/18805	0.0302114803625378	8.00178715799328	7.91191239292205	4.44563002824623e-07	3.67266403301245e-05	2.35188169236252e-05	HIF1A/PGRMC1/ACSL4/PTGS2/SREBF2/CDH1/PRKAA1/SRC/BAP1/TLR4	10
BP	GO:2001242	regulation of intrinsic apoptotic signaling pathway	8/71	189/18805	0.0423280423280423	11.2109695208287	8.68547819786756	5.56062560070108e-07	4.45023817606108e-05	2.8498206203593e-05	HIF1A/CD44/PTGS2/NFE2L2/ATF4/P4HB/SRC/PARK7	8
BP	GO:0009267	cellular response to starvation	8/71	191/18805	0.0418848167539267	11.0935771698252	8.63139465203218	6.02271977283226e-07	4.6357579563614e-05	2.96862282250398e-05	PPARA/SREBF2/NFE2L2/ATF4/PDK4/PRKAA1/ATF3/ATG7	8
BP	GO:0019216	regulation of lipid metabolic process	10/71	343/18805	0.0291545189504373	7.72184125159118	7.73454865865857	6.15446194909362e-07	4.6357579563614e-05	2.96862282250398e-05	PPARA/PTGS2/SREBF2/IDH1/SCP2/PDK4/ELOVL5/PRKAA1/PAQR3/SIRT2	10
BP	GO:0006006	glucose metabolic process	8/71	193/18805	0.0414507772020725	10.9786178209151	8.57810898776282	6.51727614665905e-07	4.76878406045538e-05	3.05380939443453e-05	USP7/PPARA/SLC39A14/ATF4/PDK4/PRKAA1/ATF3/SRC	8
BP	GO:0010506	regulation of autophagy	10/71	359/18805	0.0278551532033426	7.37769233787124	7.51101665002098	9.31309894888613e-07	6.62523511336038e-05	4.24263396560368e-05	HIF1A/QSOX1/MTDH/SREBF2/ATM/PRKAA1/PARK7/SQSTM1/ULK2/SIRT2	10
BP	GO:1902175	regulation of oxidative stress-induced intrinsic apoptotic signaling pathway	5/71	48/18805	0.104166666666667	27.5894953051643	11.3550241239904	1.00361237301241e-06	6.94662510076966e-05	4.44844403173067e-05	HIF1A/NFE2L2/ATF4/P4HB/PARK7	5
BP	GO:0071498	cellular response to fluid shear stress	4/71	22/18805	0.181818181818182	48.1562099871959	13.6240676606653	1.29619396608652e-06	8.73566512407259e-05	5.5941002746892e-05	PTGS2/SREBF2/NFE2L2/SRC	4
BP	GO:0016236	macroautophagy	10/71	374/18805	0.0267379679144385	7.08179558635234	7.31361691363126	1.34799832210405e-06	8.85185564848326e-05	5.66850576474524e-05	HIF1A/QSOX1/MFN2/SREBF2/ATM/SRC/PEX2/ATG7/SQSTM1/ULK2	10
BP	GO:0046364	monosaccharide biosynthetic process	6/71	94/18805	0.0638297872340425	16.9059035061432	9.51727916783122	1.46361965516754e-06	9.37082484221016e-05	6.00084058618691e-05	USP7/PPARA/SLC39A14/PGD/ATF4/ATF3	6
BP	GO:0000423	mitophagy	6/71	96/18805	0.0625	16.5536971830986	9.40552421904276	1.65659555237209e-06	0.000103476614868901	6.62638220948836e-05	HIF1A/MFN2/SREBF2/ATG7/SQSTM1/ULK2	6
BP	GO:0098869	cellular oxidant detoxification	6/71	99/18805	0.0606060606060606	16.052069995732	9.24405241222023	1.98461569000756e-06	0.000121014304335937	7.74945174193429e-05	PRDX6/PTGS2/NFE2L2/MGST1/GPX4/PARK7	6
BP	GO:0042180	cellular ketone metabolic process	8/71	227/18805	0.0352422907488987	9.33424334553577	7.77711756163398	2.20473147147549e-06	0.000131309704615087	8.40874328655769e-05	PPARA/PTGS2/SCP2/PDK4/ELOVL5/PDSS2/PARK7/SIRT2	8
BP	GO:0019318	hexose metabolic process	8/71	237/18805	0.0337552742616034	8.94039341534438	7.57308214273533	3.03714444082371e-06	0.000176775611657944	0.000113202656430702	USP7/PPARA/SLC39A14/ATF4/PDK4/PRKAA1/ATF3/SRC	8
BP	GO:0019395	fatty acid oxidation	6/71	107/18805	0.0560747663551402	14.8519152296959	8.84592339107829	3.12590499128629e-06	0.000177898726281871	0.000113921870793545	ECH1/PPARA/SCP2/PDK4/PRKAA1/PEX2	6
BP	GO:0043524	negative regulation of neuron apoptotic process	7/71	171/18805	0.0409356725146199	10.8421876286962	7.95931489988388	3.70573268153576e-06	0.000206312639074197	0.000132117426037362	HIF1A/LGMN/TERT/ATF4/GCLC/PARK7/KRAS	7
BP	GO:0001676	long-chain fatty acid metabolic process	6/71	111/18805	0.0540540540540541	14.3167110772745	8.66256258228332	3.87021385290206e-06	0.000206607126865887	0.000132306008613844	ACSL4/PTGS2/SCP2/ELOVL5/ALOX15B/GPX4	6
BP	GO:0072593	reactive oxygen species metabolic process	8/71	245/18805	0.0326530612244898	8.64846220178212	7.41834827585349	3.88269759351642e-06	0.000206607126865887	0.000132306008613844	HIF1A/CBS/PPARA/NFE2L2/PDK4/PARK7/TLR4/SIRT2	8
BP	GO:0006790	sulfur compound metabolic process	9/71	329/18805	0.027355623100304	7.24538721691853	7.03545808286325	3.95304537931608e-06	0.000206607126865887	0.000132306008613844	CBS/ACSL4/IDH1/NFE2L2/FAR1/PDK4/ELOVL5/AHCY/GCLC	9
BP	GO:0097193	intrinsic apoptotic signaling pathway	9/71	330/18805	0.0272727272727273	7.22343149807939	7.0215613964437	4.05175458853992e-06	0.000207530870025015	0.000132897550504109	HIF1A/CD44/PTGS2/NFE2L2/ATM/ATF4/P4HB/SRC/PARK7	9
BP	GO:0033559	unsaturated fatty acid metabolic process	6/71	115/18805	0.0521739130434783	13.8187385180649	8.48845392896491	4.75278260924416e-06	0.000238664240436751	0.000152834578022753	SCD/PTGS2/SCP2/ELOVL5/ALOX15B/GPX4	6
BP	GO:0008631	intrinsic apoptotic signaling pathway in response to oxidative stress	5/71	66/18805	0.0757575757575758	20.065087494665	9.55161046176029	4.969552654973e-06	0.00024475046825742	0.000156732045272225	HIF1A/NFE2L2/ATF4/P4HB/PARK7	5
BP	GO:0043523	regulation of neuron apoptotic process	8/71	255/18805	0.0313725490196078	8.30930682132008	7.23458066697067	5.213520512325e-06	0.000251921245888006	0.000161324030947415	HIF1A/LGMN/TERT/ATM/ATF4/GCLC/PARK7/KRAS	8
BP	GO:0031669	cellular response to nutrient levels	8/71	258/18805	0.0310077519379845	8.21268697456054	7.18140036107957	5.68117652830044e-06	0.000269435057203286	0.000172539435303939	PPARA/SREBF2/NFE2L2/ATF4/PDK4/PRKAA1/ATF3/ATG7	8
BP	GO:0001659	temperature homeostasis	7/71	184/18805	0.0380434782608696	10.0761635027557	7.6163827371158	6.00693995035602e-06	0.000277717788474635	0.000177843488129013	SCD/MFN2/PTGS2/ATF4/EPAS1/TLR4/SQSTM1	7
BP	GO:0051409	response to nitrosative stress	3/71	10/18805	0.3	79.4577464788732	15.277549604246	6.07270447269799e-06	0.000277717788474635	0.000177843488129013	ATM/GCLC/PARK7	3
BP	GO:1990748	cellular detoxification	6/71	125/18805	0.048	12.7132394366197	8.08877265591189	7.69188104801117e-06	0.000345594866034326	0.000221310261732251	PRDX6/PTGS2/NFE2L2/MGST1/GPX4/PARK7	6
BP	GO:0009636	response to toxic substance	8/71	272/18805	0.0294117647058824	7.78997514498757	6.94414548965192	8.36236984790963e-06	0.000362630628999837	0.000232219535946791	PRDX6/PTGS2/CDH1/NFE2L2/MGST1/ATF4/GPX4/PARK7	8
BP	GO:0006090	pyruvate metabolic process	6/71	127/18805	0.047244094488189	12.5130309415548	8.01429610761151	8.42689857671163e-06	0.000362630628999837	0.000232219535946791	SLC16A1/HIF1A/PPARA/PDK4/PRKAA1/SRC	6
BP	GO:0030258	lipid modification	7/71	194/18805	0.0360824742268041	9.5567736314796	7.37505207163677	8.49583668098018e-06	0.000362630628999837	0.000232219535946791	ECH1/PPARA/SCP2/PDK4/ALOX15B/PRKAA1/PEX2	7
BP	GO:0045940	positive regulation of steroid metabolic process	4/71	35/18805	0.114285714285714	30.2696177062374	10.6698416373098	8.94058602434636e-06	0.000369303884005662	0.000236492920644001	SREBF2/SCP2/PRKAA1/PAQR3	4
BP	GO:1902176	negative regulation of oxidative stress-induced intrinsic apoptotic signaling pathway	4/71	35/18805	0.114285714285714	30.2696177062374	10.6698416373098	8.94058602434636e-06	0.000369303884005662	0.000236492920644001	HIF1A/NFE2L2/ATF4/PARK7	4
BP	GO:0072594	establishment of protein localization to organelle	10/71	467/18805	0.0214132762312634	5.67150224688603	6.29329450620819	9.64542268474347e-06	0.000392094087232191	0.000251087193698084	USP7/MFN2/PTGS2/SREBF2/CDH1/TERT/PRKAA1/BAP1/PEX2/SQSTM1	10
BP	GO:0034405	response to fluid shear stress	4/71	36/18805	0.111111111111111	29.4287949921753	10.5106160712048	1.00295521582114e-05	0.00040133879808093	0.000257007274054168	PTGS2/SREBF2/NFE2L2/SRC	4
BP	GO:0000302	response to reactive oxygen species	7/71	201/18805	0.0348258706467662	9.22395066918926	7.21629697412472	1.07047436533515e-05	0.00042176689994205	0.000270088916792254	HIF1A/NFE2L2/ATM/PRKAA1/SRC/PARK7/PEX2	7
BP	GO:0000425	pexophagy	3/71	12/18805	0.25	66.2147887323944	13.9116196550626	1.10730387652123e-05	0.0004286148664529	0.000274474182343911	ATM/PEX2/SQSTM1	3
BP	GO:1903580	positive regulation of ATP metabolic process	4/71	37/18805	0.108108108108108	28.6334221545489	10.3577535687919	1.12132745225866e-05	0.0004286148664529	0.000274474182343911	HIF1A/PPARA/PRKAA1/SRC	4
BP	GO:0097237	cellular response to toxic substance	6/71	135/18805	0.0444444444444444	11.7715179968701	7.73233523071105	1.19587826391179e-05	0.00045038885792325	0.000288417698943432	PRDX6/PTGS2/NFE2L2/MGST1/GPX4/PARK7	6
BP	GO:0043603	amide metabolic process	10/71	480/18805	0.0208333333333333	5.51789906103286	6.17268604396092	1.224247871601e-05	0.000454391130314517	0.000290980653539948	ACSL4/IDH1/NFE2L2/FAR1/ATF4/P4HB/PDK4/ELOVL5/GCLC/PRKAA1	10
BP	GO:0045923	positive regulation of fatty acid metabolic process	4/71	40/18805	0.1	26.4859154929577	9.93333283765773	1.53844210081915e-05	0.000562850031456835	0.00036043500647763	PPARA/PTGS2/ELOVL5/SIRT2	4
BP	GO:0045981	positive regulation of nucleotide metabolic process	4/71	41/18805	0.0975609756097561	25.8399175541051	9.80208363916268	1.69991343363609e-05	0.000604649764380835	0.000387202504328219	HIF1A/PPARA/PRKAA1/SRC	4
BP	GO:1900544	positive regulation of purine nucleotide metabolic process	4/71	41/18805	0.0975609756097561	25.8399175541051	9.80208363916268	1.69991343363609e-05	0.000604649764380835	0.000387202504328219	HIF1A/PPARA/PRKAA1/SRC	4
BP	GO:1903377	negative regulation of oxidative stress-induced neuron intrinsic apoptotic signaling pathway	3/71	14/18805	0.214285714285714	56.7555331991952	12.8474247506395	1.82217222826185e-05	0.000639257955695699	0.000409364719773895	HIF1A/ATF4/PARK7	3
BP	GO:0034614	cellular response to reactive oxygen species	6/71	149/18805	0.0402684563758389	10.6654693260233	7.29198643770118	2.09631219871914e-05	0.000718129826883772	0.000459872282736972	NFE2L2/ATM/PRKAA1/SRC/PARK7/PEX2	6
BP	GO:0051402	neuron apoptotic process	8/71	309/18805	0.0258899676375405	6.85719494963307	6.39100339491316	2.10307446373615e-05	0.000718129826883772	0.000459872282736972	HIF1A/LGMN/TERT/ATM/ATF4/GCLC/PARK7/KRAS	8
BP	GO:0006094	gluconeogenesis	5/71	89/18805	0.0561797752808989	14.8797278050324	8.07995	2.15812969342689e-05	0.000727232913798192	0.000465701670686855	USP7/PPARA/SLC39A14/ATF4/ATF3	5
BP	GO:0019319	hexose biosynthetic process	5/71	92/18805	0.0543478260869565	14.3945192896509	7.92845151262517	2.53459611878137e-05	0.000843000085740142	0.000539836056467721	USP7/PPARA/SLC39A14/ATF4/ATF3	5
BP	GO:2000377	regulation of reactive oxygen species metabolic process	6/71	156/18805	0.0384615384615385	10.1868905742145	7.09319837432097	2.71705183160466e-05	0.000889274446049314	0.000569468993174883	HIF1A/PPARA/NFE2L2/PARK7/TLR4/SIRT2	6
BP	GO:0045926	negative regulation of growth	7/71	233/18805	0.0300429184549356	7.95714199359246	6.57837350328085	2.77730957028987e-05	0.000889274446049314	0.000569468993174883	HIF1A/PPARA/LGMN/CDH1/ALOX15B/MEG3/ULK2	7
BP	GO:0030242	autophagy of peroxisome	3/71	16/18805	0.1875	49.6610915492958	11.987511655374	2.78817885603382e-05	0.000889274446049314	0.000569468993174883	ATM/PEX2/SQSTM1	3
BP	GO:1900182	positive regulation of protein localization to nucleus	5/71	94/18805	0.0531914893617021	14.088252921786	7.83134116384589	2.81262124677839e-05	0.000889274446049314	0.000569468993174883	PTGS2/CDH1/TERT/SRC/PARK7	5
BP	GO:0044248	cellular catabolic process	8/71	323/18805	0.0247678018575851	6.55997906946322	6.20495980543869	2.88643628828727e-05	0.000901483333451671	0.000577287257657455	SLC16A1/CBS/ECH1/PPARA/LGMN/NFE2L2/SCP2/PEX2	8
BP	GO:0045542	positive regulation of cholesterol biosynthetic process	3/71	17/18805	0.176470588235294	46.7398508699254	11.6149666434327	3.37647894169817e-05	0.00102942411543917	0.00065921731718869	SREBF2/PRKAA1/PAQR3	3
BP	GO:0106120	positive regulation of sterol biosynthetic process	3/71	17/18805	0.176470588235294	46.7398508699254	11.6149666434327	3.37647894169817e-05	0.00102942411543917	0.00065921731718869	SREBF2/PRKAA1/PAQR3	3
BP	GO:2000378	negative regulation of reactive oxygen species metabolic process	4/71	49/18805	0.0816326530612245	21.6211555044553	8.89774515903019	3.47647738992936e-05	0.00104744218771872	0.000670755637586371	HIF1A/PPARA/PARK7/SIRT2	4
BP	GO:2001236	regulation of extrinsic apoptotic signaling pathway	6/71	165/18805	0.0363636363636364	9.63124199743918	6.85537709390031	3.724071376133e-05	0.00110899381328798	0.000710171750797455	TERT/GCLC/ATF3/SRC/PARK7/TLR4	6
BP	GO:0048661	positive regulation of smooth muscle cell proliferation	5/71	101/18805	0.0495049504950495	13.1118393529494	7.5135049959864	3.97658392848336e-05	0.00117057832653401	0.000749608924449737	MFN2/PTGS2/TERT/SRC/TLR4	5
BP	GO:0098754	detoxification	6/71	168/18805	0.0357142857142857	9.45925553319919	6.78012686328122	4.11941700842912e-05	0.0011988439725667	0.000767709533389064	PRDX6/PTGS2/NFE2L2/MGST1/GPX4/PARK7	6
BP	GO:0007584	response to nutrient	6/71	169/18805	0.0355029585798817	9.40328360696725	6.75546207365107	4.25843329733728e-05	0.00121176085272009	0.000775981178625904	SLC16A1/CBS/PPARA/PTGS2/NFE2L2/GCLC	6
BP	GO:0044272	sulfur compound biosynthetic process	6/71	169/18805	0.0355029585798817	9.40328360696725	6.75546207365107	4.25843329733728e-05	0.00121176085272009	0.000775981178625904	CBS/ACSL4/NFE2L2/PDK4/ELOVL5/GCLC	6
BP	GO:0006636	unsaturated fatty acid biosynthetic process	4/71	52/18805	0.0769230769230769	20.373781148429	8.61231135517097	4.40432635135463e-05	0.00123950327316695	0.000793746727057318	SCD/PTGS2/ELOVL5/ALOX15B	4
BP	GO:0051223	regulation of protein transport	9/71	449/18805	0.0200445434298441	5.30898083377772	5.68915473565574	4.67160520344319e-05	0.0012805895301025	0.000820057332826281	SLC16A1/HIF1A/PGRMC1/ACSL4/PTGS2/CDH1/SRC/PARK7/TLR4	9
BP	GO:2000058	regulation of ubiquitin-dependent protein catabolic process	6/71	172/18805	0.0348837209302326	9.23927284638061	6.68268136350061	4.69821189675166e-05	0.0012805895301025	0.000820057332826281	USP7/NFE2L2/GCLC/PAQR3/PARK7/SIRT2	6
BP	GO:0006984	ER-nucleus signaling pathway	4/71	53/18805	0.0754716981132075	19.9893701833643	8.52243575627769	4.75033211088395e-05	0.0012805895301025	0.000820057332826281	SREBF2/NFE2L2/ATF4/PAQR3	4
BP	GO:1901570	fatty acid derivative biosynthetic process	4/71	53/18805	0.0754716981132075	19.9893701833643	8.52243575627769	4.75033211088395e-05	0.0012805895301025	0.000820057332826281	ACSL4/FAR1/ELOVL5/ALOX15B	4
BP	GO:0016042	lipid catabolic process	8/71	350/18805	0.0228571428571429	6.05392354124749	5.87549826621864	5.09535920416629e-05	0.00135067345360944	0.000864937315079842	PRDX6/ECH1/PPARA/IDH1/SCP2/PRKAA1/PEX2/SIRT2	8
BP	GO:0042304	regulation of fatty acid biosynthetic process	4/71	54/18805	0.0740740740740741	19.6191966614502	8.43499131534788	5.11578777821614e-05	0.00135067345360944	0.000864937315079842	PTGS2/PDK4/ELOVL5/SIRT2	4
BP	GO:0051222	positive regulation of protein transport	7/71	257/18805	0.0272373540856031	7.21406258563051	6.17493909948702	5.17988459095998e-05	0.0013536412691274	0.000866837829507588	HIF1A/PGRMC1/ACSL4/PTGS2/CDH1/SRC/TLR4	7
BP	GO:0043604	amide biosynthetic process	6/71	176/18805	0.0340909090909091	9.02928937259923	6.58836589283488	5.34045076338385e-05	0.00138127238707843	0.000884532102619532	ACSL4/NFE2L2/PDK4/ELOVL5/GCLC/PRKAA1	6
BP	GO:0006110	regulation of glycolytic process	4/71	55/18805	0.0727272727272727	19.2624839948784	8.34986770737259	5.50135819921904e-05	0.00138127238707843	0.000884532102619532	HIF1A/PPARA/PRKAA1/SRC	4
BP	GO:0030811	regulation of nucleotide catabolic process	4/71	55/18805	0.0727272727272727	19.2624839948784	8.34986770737259	5.50135819921904e-05	0.00138127238707843	0.000884532102619532	HIF1A/PPARA/PRKAA1/SRC	4
BP	GO:0033121	regulation of purine nucleotide catabolic process	4/71	55/18805	0.0727272727272727	19.2624839948784	8.34986770737259	5.50135819921904e-05	0.00138127238707843	0.000884532102619532	HIF1A/PPARA/PRKAA1/SRC	4
BP	GO:0019217	regulation of fatty acid metabolic process	5/71	109/18805	0.0458715596330275	12.1495025197054	7.18676471635583	5.72991098679355e-05	0.00142468951817265	0.000912335341586545	PPARA/PTGS2/PDK4/ELOVL5/SIRT2	5
BP	GO:0019362	pyridine nucleotide metabolic process	6/71	180/18805	0.0333333333333333	8.82863849765258	6.49700780752311	6.0511500756929e-05	0.00147590431846186	0.00094513201182251	HIF1A/PPARA/IDH1/PGD/PRKAA1/SRC	6
BP	GO:0046496	nicotinamide nucleotide metabolic process	6/71	180/18805	0.0333333333333333	8.82863849765258	6.49700780752311	6.0511500756929e-05	0.00147590431846186	0.00094513201182251	HIF1A/PPARA/IDH1/PGD/PRKAA1/SRC	6
BP	GO:0071248	cellular response to metal ion	6/71	182/18805	0.032967032967033	8.73162049218387	6.45238746010609	6.43380524648423e-05	0.00155443162606095	0.000995418924927748	LGMN/PTGS2/CDH1/NFE2L2/ATF4/PRKAA1	6
BP	GO:1903376	regulation of oxidative stress-induced neuron intrinsic apoptotic signaling pathway	3/71	21/18805	0.142857142857143	37.8370221327968	10.3977449502878	6.53278790727695e-05	0.00156359531126507	0.00100128711849852	HIF1A/ATF4/PARK7	3
BP	GO:0042593	glucose homeostasis	7/71	268/18805	0.0261194029850746	6.91796300189195	6.00701830574143	6.74491424655517e-05	0.00157710648512912	0.00100993933448331	SLC16A1/HIF1A/SLC39A14/PDK4/GCLC/PRKAA1/PARK7	7
BP	GO:0006826	iron ion transport	4/71	58/18805	0.0689655172413793	18.2661486158329	8.10741902015353	6.78551930128269e-05	0.00157710648512912	0.00100993933448331	FTH1/SLC39A14/SLC25A28/ABCC5	4
BP	GO:0006109	regulation of carbohydrate metabolic process	6/71	184/18805	0.0326086956521739	8.63671157379057	6.40844759807284	6.83556500778339e-05	0.00157710648512912	0.00100993933448331	HIF1A/USP7/PPARA/PDK4/PRKAA1/SRC	6
BP	GO:0006575	cellular modified amino acid metabolic process	6/71	184/18805	0.0326086956521739	8.63671157379057	6.40844759807284	6.83556500778339e-05	0.00157710648512912	0.00100993933448331	CTSB/IDH1/NFE2L2/P4HB/GCLC/PARK7	6
BP	GO:0033500	carbohydrate homeostasis	7/71	269/18805	0.0260223048327138	6.89224566731242	5.99222363179922	6.90451653332466e-05	0.00157879168230754	0.00101101849237968	SLC16A1/HIF1A/SLC39A14/PDK4/GCLC/PRKAA1/PARK7	7
BP	GO:0009895	negative regulation of catabolic process	8/71	368/18805	0.0217391304347826	5.75780771586038	5.67446217535418	7.24040092564407e-05	0.00164094396199774	0.00105081924938551	USP7/PPARA/QSOX1/ZFP36/PRKAA1/IREB2/PARK7/SIRT2	8
BP	GO:0072524	pyridine-containing compound metabolic process	6/71	187/18805	0.0320855614973262	8.49815470362281	6.34377432076462	7.47554935764697e-05	0.00167937560569595	0.00107542990759132	HIF1A/PPARA/IDH1/PGD/PRKAA1/SRC	6
BP	GO:0090205	positive regulation of cholesterol metabolic process	3/71	22/18805	0.136363636363636	36.1171574903969	10.1458223599674	7.54381451422457e-05	0.00167997469312427	0.0010758135481155	SREBF2/PRKAA1/PAQR3	3
BP	GO:0070542	response to fatty acid	4/71	60/18805	0.0666666666666667	17.6572769953052	7.95565512253271	7.75472333378966e-05	0.00171205572912373	0.00109635743684612	SCD/PTGS2/PDK4/SRC	4
BP	GO:0042176	regulation of protein catabolic process	8/71	375/18805	0.0213333333333333	5.65032863849765	5.59984040041479	8.25592068597099e-05	0.00179891244297321	0.0011519782922593	USP7/CDH1/NFE2L2/GCLC/PAQR3/PARK7/ATG7/SIRT2	8
BP	GO:0006091	generation of precursor metabolites and energy	9/71	484/18805	0.0185950413223141	4.92506693050867	5.38560128475848	8.31621217358487e-05	0.00179891244297321	0.0011519782922593	HIF1A/PPARA/MFN2/IDH1/PGD/PRKAA1/SRC/IREB2/PARK7	9
BP	GO:0007265	Ras protein signal transduction	5/71	118/18805	0.0423728813559322	11.2228455478635	6.85775630050806	8.35886687675956e-05	0.00179891244297321	0.0011519782922593	MFN2/SRC/PARK7/SQSTM1/KRAS	5
BP	GO:0034755	iron ion transmembrane transport	3/71	23/18805	0.130434782608696	34.5468462951623	9.91023005840235	8.65191754589831e-05	0.00181619351106931	0.00116304465371092	SLC39A14/SLC25A28/ABCC5	3
BP	GO:0036480	neuron intrinsic apoptotic signaling pathway in response to oxidative stress	3/71	23/18805	0.130434782608696	34.5468462951623	9.91023005840235	8.65191754589831e-05	0.00181619351106931	0.00116304465371092	HIF1A/ATF4/PARK7	3
BP	GO:0045723	positive regulation of fatty acid biosynthetic process	3/71	23/18805	0.130434782608696	34.5468462951623	9.91023005840235	8.65191754589831e-05	0.00181619351106931	0.00116304465371092	PTGS2/ELOVL5/SIRT2	3
BP	GO:0072329	monocarboxylic acid catabolic process	5/71	124/18805	0.0403225806451613	10.6798046342572	6.65758028133112	0.000105699965833973	0.00220079359756752	0.00140933287778631	SLC16A1/ECH1/PPARA/SCP2/PEX2	5
BP	GO:0061136	regulation of proteasomal protein catabolic process	6/71	200/18805	0.03	7.94577464788732	6.07938835220012	0.000108239701110238	0.00223549898825257	0.00143155733726443	USP7/NFE2L2/GCLC/PAQR3/PARK7/SIRT2	6
BP	GO:0030813	positive regulation of nucleotide catabolic process	3/71	25/18805	0.12	31.7830985915493	9.48142428576446	0.000111755577874976	0.00223598464795167	0.00143186834152313	HIF1A/PRKAA1/SRC	3
BP	GO:0033123	positive regulation of purine nucleotide catabolic process	3/71	25/18805	0.12	31.7830985915493	9.48142428576446	0.000111755577874976	0.00223598464795167	0.00143186834152313	HIF1A/PRKAA1/SRC	3
BP	GO:0035336	long-chain fatty-acyl-CoA metabolic process	3/71	25/18805	0.12	31.7830985915493	9.48142428576446	0.000111755577874976	0.00223598464795167	0.00143186834152313	ACSL4/FAR1/ELOVL5	3
BP	GO:0045821	positive regulation of glycolytic process	3/71	25/18805	0.12	31.7830985915493	9.48142428576446	0.000111755577874976	0.00223598464795167	0.00143186834152313	HIF1A/PRKAA1/SRC	3
BP	GO:0043470	regulation of carbohydrate catabolic process	4/71	66/18805	0.0606060606060606	16.052069995732	7.54108835234109	0.000112676260080897	0.00223692947338898	0.0014324733839742	HIF1A/PPARA/PRKAA1/SRC	4
BP	GO:0030522	intracellular receptor signaling pathway	8/71	393/18805	0.0203562340966921	5.39153496039852	5.41628083138534	0.000114231612376829	0.00225036276382352	0.00144107572536922	NR5A2/PPARA/ALOX15B/SRC/PAQR3/PARK7/TLR4/SIRT2	8
BP	GO:0070301	cellular response to hydrogen peroxide	4/71	67/18805	0.0597014925373134	15.8124868614673	7.47726546838732	0.000119490330527498	0.00233599035481619	0.00149590948141295	NFE2L2/PRKAA1/SRC/PARK7	4
BP	GO:0016051	carbohydrate biosynthetic process	6/71	207/18805	0.0289855072463768	7.67707695448051	5.94671972577003	0.000130666111285836	0.00253512053790171	0.00162342744324827	USP7/PPARA/SLC39A14/PGD/ATF4/ATF3	6
BP	GO:0032434	regulation of proteasomal ubiquitin-dependent protein catabolic process	5/71	132/18805	0.0378787878787879	10.0325437473325	6.41104799766674	0.000141867688988046	0.00273175301878485	0.00174934593940147	USP7/GCLC/PAQR3/PARK7/SIRT2	5
BP	GO:0009746	response to hexose	6/71	213/18805	0.028169014084507	7.4608212656219	5.83785778174952	0.000152692793062598	0.00291825554502473	0.00186877746733329	HIF1A/PPARA/SLC39A14/PTGS2/GCLC/PRKAA1	6
BP	GO:0035357	peroxisome proliferator activated receptor signaling pathway	3/71	28/18805	0.107142857142857	28.3777665995976	8.92489194891676	0.000157891178217383	0.00297756517958212	0.00190675786587844	PPARA/ALOX15B/PAQR3	3
BP	GO:0006879	intracellular iron ion homeostasis	4/71	72/18805	0.0555555555555556	14.7143974960876	7.17758513002051	0.000158121383999676	0.00297756517958212	0.00190675786587844	HIF1A/FTH1/SLC39A14/IREB2	4
BP	GO:0006635	fatty acid beta-oxidation	4/71	74/18805	0.0540540540540541	14.3167110772745	7.0659635517456	0.000175845612887344	0.00326333778698905	0.00208975945750177	ECH1/PPARA/SCP2/PEX2	4
BP	GO:0016126	sterol biosynthetic process	4/71	74/18805	0.0540540540540541	14.3167110772745	7.0659635517456	0.000175845612887344	0.00326333778698905	0.00208975945750177	SREBF2/PRKAA1/PAQR3/CYB5R1	4
BP	GO:0034284	response to monosaccharide	6/71	220/18805	0.0272727272727273	7.22343149807939	5.7160893524813	0.000182004642126736	0.00335333732724151	0.00214739289991257	HIF1A/PPARA/SLC39A14/PTGS2/GCLC/PRKAA1	6
BP	GO:0010893	positive regulation of steroid biosynthetic process	3/71	30/18805	0.1	26.4859154929577	8.60022732616855	0.000194620796692808	0.00350755252512347	0.00224614843467493	SREBF2/PRKAA1/PAQR3	3
BP	GO:1902893	regulation of miRNA transcription	4/71	76/18805	0.0526315789473684	13.9399555226093	6.95859118459839	0.000194961759304236	0.00350755252512347	0.00224614843467493	HIF1A/PPARA/SREBF2/TERT	4
BP	GO:1903578	regulation of ATP metabolic process	4/71	76/18805	0.0526315789473684	13.9399555226093	6.95859118459839	0.000194961759304236	0.00350755252512347	0.00224614843467493	HIF1A/PPARA/PRKAA1/SRC	4
BP	GO:0048167	regulation of synaptic plasticity	6/71	223/18805	0.0269058295964126	7.12625528958504	5.66552723791893	0.000195853186682021	0.00350755252512347	0.00224614843467493	LGMN/PTGS2/GRIA3/ATF4/SQSTM1/KRAS	6
BP	GO:0010565	regulation of cellular ketone metabolic process	5/71	142/18805	0.0352112676056338	9.32602658202738	6.13098530129552	0.000199605283219994	0.0035499245161556	0.00227328239222771	PPARA/PTGS2/PDK4/ELOVL5/SIRT2	5
BP	GO:0032007	negative regulation of TOR signaling	4/71	77/18805	0.051948051948052	13.7589171391988	6.90641254705329	0.000205061625676194	0.00359299241626927	0.0023008619924567	HIF1A/USP7/ATM/PRKAA1	4
BP	GO:0061614	miRNA transcription	4/71	77/18805	0.051948051948052	13.7589171391988	6.90641254705329	0.000205061625676194	0.00359299241626927	0.0023008619924567	HIF1A/PPARA/SREBF2/TERT	4
BP	GO:0043467	regulation of generation of precursor metabolites and energy	5/71	143/18805	0.034965034965035	9.26080961292229	6.10450673104662	0.000206235800543375	0.00359299241626927	0.0023008619924567	HIF1A/PPARA/PRKAA1/SRC/PARK7	5
BP	GO:1901568	fatty acid derivative metabolic process	4/71	79/18805	0.0506329113924051	13.4105901230166	6.80491189209816	0.000226384977075266	0.00390404085437911	0.00250004959046534	ACSL4/FAR1/ELOVL5/ALOX15B	4
BP	GO:1900180	regulation of protein localization to nucleus	5/71	146/18805	0.0342465753424658	9.07051900443759	6.02660527995033	0.000227138651816668	0.00390404085437911	0.00250004959046534	PTGS2/CDH1/TERT/SRC/PARK7	5
BP	GO:0010575	positive regulation of vascular endothelial growth factor production	3/71	32/18805	0.09375	24.8305457746479	8.30579438273421	0.000236480210127535	0.00400366185341254	0.00256384437313415	HIF1A/PTGS2/ATF4	3
BP	GO:0002534	cytokine production involved in inflammatory response	4/71	80/18805	0.05	13.2429577464789	6.75553064829451	0.000237624600436824	0.00400366185341254	0.00256384437313415	HIF1A/PPARA/BAP1/TLR4	4
BP	GO:1900015	regulation of cytokine production involved in inflammatory response	4/71	80/18805	0.05	13.2429577464789	6.75553064829451	0.000237624600436824	0.00400366185341254	0.00256384437313415	HIF1A/PPARA/BAP1/TLR4	4
BP	GO:0034101	erythrocyte homeostasis	5/71	149/18805	0.0335570469798658	8.88789110501938	5.95091588620564	0.000249617840914829	0.00417824372929984	0.00267564221634195	HIF1A/ZFP36/EPAS1/IREB2/BAP1	5
BP	GO:0050727	regulation of inflammatory response	8/71	442/18805	0.0180995475113122	4.79383085845389	4.96885495979692	0.000254604697700708	0.00420499214794741	0.00269277123101669	PPARA/PTGS2/ZFP36/ATM/SRC/BAP1/PARK7/TLR4	8
BP	GO:0045540	regulation of cholesterol biosynthetic process	3/71	33/18805	0.0909090909090909	24.078104993598	8.1684730339651	0.000259425521036974	0.00420499214794741	0.00269277123101669	SREBF2/PRKAA1/PAQR3	3
BP	GO:0106118	regulation of sterol biosynthetic process	3/71	33/18805	0.0909090909090909	24.078104993598	8.1684730339651	0.000259425521036974	0.00420499214794741	0.00269277123101669	SREBF2/PRKAA1/PAQR3	3
BP	GO:1902932	positive regulation of alcohol biosynthetic process	3/71	33/18805	0.0909090909090909	24.078104993598	8.1684730339651	0.000259425521036974	0.00420499214794741	0.00269277123101669	SREBF2/PRKAA1/PAQR3	3
BP	GO:1903955	positive regulation of protein targeting to mitochondrion	3/71	33/18805	0.0909090909090909	24.078104993598	8.1684730339651	0.000259425521036974	0.00420499214794741	0.00269277123101669	SREBF2/PRKAA1/BAP1	3
BP	GO:0120161	regulation of cold-induced thermogenesis	5/71	151/18805	0.033112582781457	8.77017069303237	5.90163144521153	0.000265518039607497	0.00427667735493584	0.00273867663494525	SCD/MFN2/ATF4/EPAS1/TLR4	5
BP	GO:0008202	steroid metabolic process	7/71	335/18805	0.0208955223880597	5.53437040151356	5.15519368990721	0.000267654804174339	0.00428414970931551	0.00274346174278697	NR5A2/LGMN/SREBF2/SCP2/PRKAA1/PAQR3/CYB5R1	7
BP	GO:0097191	extrinsic apoptotic signaling pathway	6/71	237/18805	0.0253164556962025	6.70529506150829	5.44137625043237	0.000271883359679643	0.00430108359342349	0.00275430577634304	TERT/GCLC/ATF3/SRC/PARK7/TLR4	6
BP	GO:0046165	alcohol biosynthetic process	5/71	152/18805	0.0328947368421053	8.71247220163084	5.87733029889613	0.000273751122892631	0.00430108359342349	0.00275430577634304	SREBF2/SCP2/PRKAA1/PAQR3/PARK7	5
BP	GO:0106106	cold-induced thermogenesis	5/71	152/18805	0.0328947368421053	8.71247220163084	5.87733029889613	0.000273751122892631	0.00430108359342349	0.00275430577634304	SCD/MFN2/ATF4/EPAS1/TLR4	5
BP	GO:0071331	cellular response to hexose stimulus	5/71	153/18805	0.0326797385620915	8.65552793887508	5.8532516399511	0.000282176803455268	0.0044064316685911	0.00282176803455268	HIF1A/PPARA/SLC39A14/GCLC/PRKAA1	5
BP	GO:1903050	regulation of proteolysis involved in protein catabolic process	6/71	239/18805	0.0251046025104603	6.64918380576345	5.41083786505836	0.000284412083862052	0.00441442028345888	0.00282688374262888	USP7/NFE2L2/GCLC/PAQR3/PARK7/SIRT2	6
BP	GO:0032006	regulation of TOR signaling	5/71	155/18805	0.032258064516129	8.54384370740572	5.80574759356035	0.000299617899676975	0.00458045463386329	0.00293320796545716	HIF1A/USP7/ATM/PRKAA1/SRC	5
BP	GO:0071326	cellular response to monosaccharide stimulus	5/71	155/18805	0.032258064516129	8.54384370740572	5.80574759356035	0.000299617899676975	0.00458045463386329	0.00293320796545716	HIF1A/PPARA/SLC39A14/GCLC/PRKAA1	5
BP	GO:0016054	organic acid catabolic process	6/71	242/18805	0.0247933884297521	6.5667559073449	5.36568059870018	0.000304052045199828	0.00458045463386329	0.00293320796545716	SLC16A1/CBS/ECH1/PPARA/SCP2/PEX2	6
BP	GO:0046395	carboxylic acid catabolic process	6/71	242/18805	0.0247933884297521	6.5667559073449	5.36568059870018	0.000304052045199828	0.00458045463386329	0.00293320796545716	SLC16A1/CBS/ECH1/PPARA/SCP2/PEX2	6
BP	GO:0046434	organophosphate catabolic process	6/71	242/18805	0.0247933884297521	6.5667559073449	5.36568059870018	0.000304052045199828	0.00458045463386329	0.00293320796545716	HIF1A/PRDX6/PPARA/IDH1/PRKAA1/SRC	6
BP	GO:0010508	positive regulation of autophagy	5/71	156/18805	0.032051282051282	8.4890754785121	5.78231530899572	0.000308639336145881	0.00462237040859415	0.00296004977356283	HIF1A/MTDH/PRKAA1/PARK7/SQSTM1	5
BP	GO:0045913	positive regulation of carbohydrate metabolic process	4/71	86/18805	0.0465116279069767	12.3190304618408	6.47673562457474	0.000313668064588192	0.00467037158959511	0.00299078852281764	HIF1A/PPARA/PRKAA1/SRC	4
BP	GO:0009743	response to carbohydrate	6/71	245/18805	0.0244897959183673	6.48634665133659	5.32128278181125	0.000324742537966789	0.00480731583660663	0.00307848417494528	HIF1A/PPARA/SLC39A14/PTGS2/GCLC/PRKAA1	6
BP	GO:1900542	regulation of purine nucleotide metabolic process	4/71	87/18805	0.0459770114942529	12.1774324105553	6.43296213184521	0.000327853317696804	0.00482547325644549	0.00309011173001586	HIF1A/PPARA/PRKAA1/SRC	4
BP	GO:0006140	regulation of nucleotide metabolic process	4/71	88/18805	0.0454545454545455	12.039052496799	6.38989986161755	0.000342492598290222	0.00501213453840719	0.00320964492111979	HIF1A/PPARA/PRKAA1/SRC	4
BP	GO:1903749	positive regulation of establishment of protein localization to mitochondrion	3/71	37/18805	0.0810810810810811	21.4750666159117	7.67460841896844	0.000365478543397442	0.00531812812295937	0.00340559551802162	SREBF2/PRKAA1/BAP1	3
BP	GO:0015711	organic anion transport	8/71	469/18805	0.0170575692963753	4.51785338899066	4.74953283691812	0.000378802496922849	0.00548086550632438	0.00350980844606481	SLC16A1/PPARA/ACSL4/SLC39A14/PTGS2/MGST1/ABCC5/CYB5R1	8
BP	GO:0071322	cellular response to carbohydrate stimulus	5/71	165/18805	0.0303030303030303	8.02603499786598	5.58043899123705	0.000399412039802112	0.00571449292700117	0.00365941757137131	HIF1A/PPARA/SLC39A14/GCLC/PRKAA1	5
BP	GO:0120254	olefinic compound metabolic process	5/71	165/18805	0.0303030303030303	8.02603499786598	5.58043899123705	0.000399412039802112	0.00571449292700117	0.00365941757137131	PTGS2/SCP2/ELOVL5/ALOX15B/GPX4	5
BP	GO:2000628	regulation of miRNA metabolic process	4/71	92/18805	0.0434782608695652	11.5156154317208	6.22437769306342	0.000405758420775471	0.00577304064225545	0.00369691005595429	HIF1A/PPARA/SREBF2/TERT	4
BP	GO:0170033	L-amino acid metabolic process	5/71	167/18805	0.029940119760479	7.92991481825082	5.53765016109456	0.000422063571193736	0.00597184975595115	0.00382422241302612	CBS/ATF4/P4HB/GCLC/PARK7	5
BP	GO:0014910	regulation of smooth muscle cell migration	4/71	94/18805	0.0425531914893617	11.2706023374288	6.14540315986057	0.000440335203339451	0.00619614536127657	0.00396785567844341	NFE2L2/TERT/SRC/TLR4	4
BP	GO:0006694	steroid biosynthetic process	5/71	169/18805	0.029585798816568	7.83606967247271	5.49556715745458	0.000445672363019528	0.00620308109615767	0.00397229714865232	SREBF2/SCP2/PRKAA1/PAQR3/CYB5R1	5
BP	GO:1990845	adaptive thermogenesis	5/71	169/18805	0.029585798816568	7.83606967247271	5.49556715745458	0.000445672363019528	0.00620308109615767	0.00397229714865232	SCD/MFN2/ATF4/EPAS1/TLR4	5
BP	GO:0044282	small molecule catabolic process	7/71	370/18805	0.0189189189189189	5.01084887704606	4.79683331494089	0.000486438902567907	0.00673389205122383	0.00431221513627766	SLC16A1/CBS/ECH1/PPARA/SCP2/PARK7/PEX2	7
BP	GO:0035337	fatty-acyl-CoA metabolic process	3/71	41/18805	0.0731707317073171	19.3799381655788	7.25291019139747	0.000496024714432361	0.00679380272634947	0.00435058042608869	ACSL4/FAR1/ELOVL5	3
BP	GO:0006096	glycolytic process	4/71	97/18805	0.0412371134020619	10.9220270074053	6.03130969325836	0.00049607228029182	0.00679380272634947	0.00435058042608869	HIF1A/PPARA/PRKAA1/SRC	4
BP	GO:0048660	regulation of smooth muscle cell proliferation	5/71	174/18805	0.028735632183908	7.61089525659705	5.39331585498507	0.000509054640164417	0.00693451560351635	0.00444068941420024	MFN2/PTGS2/TERT/SRC/TLR4	5
BP	GO:0010562	positive regulation of phosphorus metabolic process	8/71	493/18805	0.0162271805273834	4.29791732137245	4.56808704890985	0.000527131146915804	0.00707458941165755	0.00453038915857805	HIF1A/PPARA/PROM2/PRKAA1/SRC/PARK7/TLR4/KRAS	8
BP	GO:0045937	positive regulation of phosphate metabolic process	8/71	493/18805	0.0162271805273834	4.29791732137245	4.56808704890985	0.000527131146915804	0.00707458941165755	0.00453038915857805	HIF1A/PPARA/PROM2/PRKAA1/SRC/PARK7/TLR4/KRAS	8
BP	GO:0045454	cell redox homeostasis	3/71	42/18805	0.0714285714285714	18.9185110663984	7.15672719561724	0.000532739299831058	0.00707458941165755	0.00453038915857805	PRDX6/NFE2L2/GCLC	3
BP	GO:0043434	response to peptide hormone	8/71	494/18805	0.0161943319838057	4.2892170838798	4.56077889279737	0.000534208725583197	0.00707458941165755	0.00453038915857805	PPARA/SLC39A14/PTGS2/NFE2L2/PDK4/GCLC/PRKAA1/SRC	8
BP	GO:0042542	response to hydrogen peroxide	4/71	99/18805	0.0404040404040404	10.7013799971546	5.95798884738055	0.000535911888270818	0.00707458941165755	0.00453038915857805	NFE2L2/PRKAA1/SRC/PARK7	4
BP	GO:0046032	ADP catabolic process	4/71	99/18805	0.0404040404040404	10.7013799971546	5.95798884738055	0.000535911888270818	0.00707458941165755	0.00453038915857805	HIF1A/PPARA/PRKAA1/SRC	4
BP	GO:0006637	acyl-CoA metabolic process	4/71	100/18805	0.04	10.5943661971831	5.9221100281038	0.000556662062887153	0.00723432664991879	0.00463268086913972	ACSL4/FAR1/PDK4/ELOVL5	4
BP	GO:0035383	thioester metabolic process	4/71	100/18805	0.04	10.5943661971831	5.9221100281038	0.000556662062887153	0.00723432664991879	0.00463268086913972	ACSL4/FAR1/PDK4/ELOVL5	4
BP	GO:1903432	regulation of TORC1 signaling	4/71	100/18805	0.04	10.5943661971831	5.9221100281038	0.000556662062887153	0.00723432664991879	0.00463268086913972	USP7/ATM/PRKAA1/SRC	4
BP	GO:0048659	smooth muscle cell proliferation	5/71	178/18805	0.0280898876404494	7.43986390251622	5.31440038376387	0.000564465538633811	0.00723432664991879	0.00463268086913972	MFN2/PTGS2/TERT/SRC/TLR4	5
BP	GO:0001894	tissue homeostasis	6/71	272/18805	0.0220588235294118	5.84248135874068	4.95243272147267	0.000564961081602405	0.00723432664991879	0.00463268086913972	PTGS2/PDK4/SRC/BAP1/TLR4/KRAS	6
BP	GO:0060249	anatomical structure homeostasis	6/71	272/18805	0.0220588235294118	5.84248135874068	4.95243272147267	0.000564961081602405	0.00723432664991879	0.00463268086913972	PTGS2/PDK4/SRC/BAP1/TLR4/KRAS	6
BP	GO:0032386	regulation of intracellular transport	6/71	273/18805	0.021978021978022	5.82108032812258	4.93973422648439	0.000575954778786751	0.0072916258489066	0.00466937383530137	USP7/PTGS2/CDH1/SCP2/SRC/PARK7	6
BP	GO:0014909	smooth muscle cell migration	4/71	101/18805	0.0396039603960396	10.4894714823595	5.88673522776013	0.000577977371076938	0.0072916258489066	0.00466937383530137	NFE2L2/TERT/SRC/TLR4	4
BP	GO:0019364	pyridine nucleotide catabolic process	4/71	101/18805	0.0396039603960396	10.4894714823595	5.88673522776013	0.000577977371076938	0.0072916258489066	0.00466937383530137	HIF1A/PPARA/PRKAA1/SRC	4
BP	GO:0006644	phospholipid metabolic process	7/71	383/18805	0.0182767624020888	4.84076784466591	4.67506972787625	0.000597105846496106	0.00738585624812834	0.0047297166134051	PRDX6/IDH1/SCP2/ATM/FAR1/ALOX15B/GPX4	7
BP	GO:0009137	purine nucleoside diphosphate catabolic process	4/71	102/18805	0.0392156862745098	10.3866335266501	5.85185220594794	0.000599866497309916	0.00738585624812834	0.0047297166134051	HIF1A/PPARA/PRKAA1/SRC	4
BP	GO:0009181	purine ribonucleoside diphosphate catabolic process	4/71	102/18805	0.0392156862745098	10.3866335266501	5.85185220594794	0.000599866497309916	0.00738585624812834	0.0047297166134051	HIF1A/PPARA/PRKAA1/SRC	4
BP	GO:0048640	negative regulation of developmental growth	4/71	102/18805	0.0392156862745098	10.3866335266501	5.85185220594794	0.000599866497309916	0.00738585624812834	0.0047297166134051	PPARA/LGMN/CDH1/ULK2	4
BP	GO:2001237	negative regulation of extrinsic apoptotic signaling pathway	4/71	102/18805	0.0392156862745098	10.3866335266501	5.85185220594794	0.000599866497309916	0.00738585624812834	0.0047297166134051	TERT/GCLC/SRC/PARK7	4
BP	GO:0031929	TOR signaling	5/71	181/18805	0.0276243093922652	7.31655124114855	5.25680499920979	0.000608910862702128	0.00744770083122713	0.00476932032925127	HIF1A/USP7/ATM/PRKAA1/SRC	5
BP	GO:0002246	wound healing involved in inflammatory response	2/71	10/18805	0.2	52.9718309859155	10.1201253100561	0.000620216259236938	0.00744770083122713	0.00476932032925127	HIF1A/TLR4	2
BP	GO:0034635	glutathione transport	2/71	10/18805	0.2	52.9718309859155	10.1201253100561	0.000620216259236938	0.00744770083122713	0.00476932032925127	MGST1/ABCC5	2
BP	GO:0035520	monoubiquitinated protein deubiquitination	2/71	10/18805	0.2	52.9718309859155	10.1201253100561	0.000620216259236938	0.00744770083122713	0.00476932032925127	USP7/BAP1	2
BP	GO:0036109	alpha-linolenic acid metabolic process	2/71	10/18805	0.2	52.9718309859155	10.1201253100561	0.000620216259236938	0.00744770083122713	0.00476932032925127	SCP2/ELOVL5	2
BP	GO:0010906	regulation of glucose metabolic process	4/71	103/18805	0.0388349514563107	10.2857924244496	5.8174491371019	0.000622338140524251	0.00744770083122713	0.00476932032925127	USP7/PPARA/PDK4/SRC	4
BP	GO:0003018	vascular process in circulatory system	6/71	278/18805	0.0215827338129496	5.71638463876786	4.87717232834336	0.000633445358202109	0.00754536540630512	0.00483186226721608	SLC16A1/CBS/PTGS2/GCLC/SRC/ABCC5	6
BP	GO:0002262	myeloid cell homeostasis	5/71	183/18805	0.0273224043715847	7.23658893250212	5.21913512545462	0.000639967638776193	0.00758198162670272	0.00485531037399159	HIF1A/ZFP36/EPAS1/IREB2/BAP1	5
BP	GO:0000041	transition metal ion transport	4/71	104/18805	0.0384615384615385	10.1868905742145	5.78351459255083	0.00064540101312815	0.00758198162670272	0.00485531037399159	FTH1/SLC39A14/SLC25A28/ABCC5	4
BP	GO:0072526	pyridine-containing compound catabolic process	4/71	104/18805	0.0384615384615385	10.1868905742145	5.78351459255083	0.00064540101312815	0.00758198162670272	0.00485531037399159	HIF1A/PPARA/PRKAA1/SRC	4
BP	GO:1990776	response to angiotensin	3/71	45/18805	0.0666666666666667	17.6572769953052	6.88704443830885	0.00065318541072526	0.00763839194916616	0.00489143412597911	PTGS2/NFE2L2/SRC	3
BP	GO:0009062	fatty acid catabolic process	4/71	105/18805	0.0380952380952381	10.0898725687458	5.75003752351597	0.000669063840012775	0.00771834456879602	0.00494263377306735	ECH1/PPARA/SCP2/PEX2	4
BP	GO:0009191	ribonucleoside diphosphate catabolic process	4/71	105/18805	0.0380952380952381	10.0898725687458	5.75003752351597	0.000669063840012775	0.00771834456879602	0.00494263377306735	HIF1A/PPARA/PRKAA1/SRC	4
BP	GO:0046031	ADP metabolic process	4/71	105/18805	0.0380952380952381	10.0898725687458	5.75003752351597	0.000669063840012775	0.00771834456879602	0.00494263377306735	HIF1A/PPARA/PRKAA1/SRC	4
BP	GO:2000060	positive regulation of ubiquitin-dependent protein catabolic process	4/71	106/18805	0.0377358490566038	9.99468509168217	5.71700724499189	0.000693335357576383	0.00789685949341096	0.0050569502417782	NFE2L2/GCLC/PAQR3/SIRT2	4
BP	GO:0015833	peptide transport	6/71	283/18805	0.0212014134275618	5.61538844373663	4.81611195352967	0.00069530017620358	0.00789685949341096	0.0050569502417782	SLC16A1/HIF1A/ACSL4/MGST1/PARK7/ABCC5	6
BP	GO:0042398	cellular modified amino acid biosynthetic process	3/71	46/18805	0.0652173913043478	17.2734231475811	6.80286776361396	0.000696872411366996	0.00789685949341096	0.0050569502417782	NFE2L2/GCLC/PARK7	3
BP	GO:1903214	regulation of protein targeting to mitochondrion	3/71	46/18805	0.0652173913043478	17.2734231475811	6.80286776361396	0.000696872411366996	0.00789685949341096	0.0050569502417782	SREBF2/PRKAA1/BAP1	3
BP	GO:0002532	production of molecular mediator involved in inflammatory response	4/71	107/18805	0.0373831775700935	9.90127681979729	5.68441342045639	0.000718224312759589	0.00810296240078109	0.00518893336090628	HIF1A/PPARA/BAP1/TLR4	4
BP	GO:1903426	regulation of reactive oxygen species biosynthetic process	3/71	47/18805	0.0638297872340425	16.9059035061432	6.72129634920574	0.000742379624309337	0.00828137722789891	0.00530318572969708	PPARA/PARK7/TLR4	3
BP	GO:0006626	protein targeting to mitochondrion	4/71	108/18805	0.037037037037037	9.80959833072509	5.65224604735937	0.000743739462091664	0.00828137722789891	0.00530318572969708	MFN2/SREBF2/PRKAA1/BAP1	4
BP	GO:0009134	nucleoside diphosphate catabolic process	4/71	108/18805	0.037037037037037	9.80959833072509	5.65224604735937	0.000743739462091664	0.00828137722789891	0.00530318572969708	HIF1A/PPARA/PRKAA1/SRC	4
BP	GO:0019372	lipoxygenase pathway	2/71	11/18805	0.181818181818182	48.1562099871959	9.63085095670378	0.000756191574261797	0.00831161640207924	0.00532255013643497	ALOX15B/GPX4	2
BP	GO:0072584	caveolin-mediated endocytosis	2/71	11/18805	0.181818181818182	48.1562099871959	9.63085095670378	0.000756191574261797	0.00831161640207924	0.00532255013643497	PROM2/SRC	2
BP	GO:2000392	regulation of lamellipodium morphogenesis	2/71	11/18805	0.181818181818182	48.1562099871959	9.63085095670378	0.000756191574261797	0.00831161640207924	0.00532255013643497	CD44/SRC	2
BP	GO:0048771	tissue remodeling	5/71	192/18805	0.0260416666666667	6.89737382629108	5.05638484884666	0.000794658159408483	0.00868215411553972	0.00555983317043543	HIF1A/CBS/EPAS1/PDK4/SRC	5
BP	GO:0010586	miRNA metabolic process	4/71	110/18805	0.0363636363636364	9.63124199743918	5.58915223315892	0.000796683411617272	0.00868215411553972	0.00555983317043543	HIF1A/PPARA/SREBF2/TERT	4
BP	GO:0030330	DNA damage response, signal transduction by p53 class mediator	3/71	49/18805	0.0612244897959184	16.2158666283415	6.56543730556338	0.000838974403228037	0.00899001442120084	0.00575697916859406	CD44/NDRG1/ATM	3
BP	GO:0042149	cellular response to glucose starvation	3/71	49/18805	0.0612244897959184	16.2158666283415	6.56543730556338	0.000838974403228037	0.00899001442120084	0.00575697916859406	NFE2L2/ATF4/PRKAA1	3
BP	GO:0046578	regulation of Ras protein signal transduction	3/71	49/18805	0.0612244897959184	16.2158666283415	6.56543730556338	0.000838974403228037	0.00899001442120084	0.00575697916859406	MFN2/SRC/SQSTM1	3
BP	GO:0090181	regulation of cholesterol metabolic process	3/71	49/18805	0.0612244897959184	16.2158666283415	6.56543730556338	0.000838974403228037	0.00899001442120084	0.00575697916859406	SREBF2/PRKAA1/PAQR3	3
BP	GO:0019218	regulation of steroid metabolic process	4/71	112/18805	0.0357142857142857	9.45925553319919	5.52765195475658	0.000852237414607707	0.00909408341170974	0.00582362233315267	SREBF2/SCP2/PRKAA1/PAQR3	4
BP	GO:0042752	regulation of circadian rhythm	4/71	113/18805	0.0353982300884956	9.37554530724168	5.49747756261132	0.000881015152841193	0.00936215687313815	0.00599528983676164	USP7/PPARA/PRKAA1/ATG7	4
BP	GO:0006534	cysteine metabolic process	2/71	12/18805	0.166666666666667	44.1431924882629	9.20330643199232	0.000905215281361113	0.00946227075741147	0.00605940025074378	CBS/GCLC	2
BP	GO:0042939	tripeptide transport	2/71	12/18805	0.166666666666667	44.1431924882629	9.20330643199232	0.000905215281361113	0.00946227075741147	0.00605940025074378	MGST1/ABCC5	2
BP	GO:0097067	cellular response to thyroid hormone stimulus	2/71	12/18805	0.166666666666667	44.1431924882629	9.20330643199232	0.000905215281361113	0.00946227075741147	0.00605940025074378	CTSB/GCLC	2
BP	GO:1905461	positive regulation of vascular associated smooth muscle cell apoptotic process	2/71	12/18805	0.166666666666667	44.1431924882629	9.20330643199232	0.000905215281361113	0.00946227075741147	0.00605940025074378	MFN2/ATF4	2
BP	GO:0038202	TORC1 signaling	4/71	114/18805	0.0350877192982456	9.29330368173956	5.46767589447506	0.000910471773724043	0.00947852931913526	0.00606981182482695	USP7/ATM/PRKAA1/SRC	4
BP	GO:0014812	muscle cell migration	4/71	115/18805	0.0347826086956522	9.21249234537661	5.43823893571625	0.000940616075112403	0.00954762241649343	0.00611405730693058	NFE2L2/TERT/SRC/TLR4	4
BP	GO:0048477	oogenesis	4/71	115/18805	0.0347826086956522	9.21249234537661	5.43823893571625	0.000940616075112403	0.00954762241649343	0.00611405730693058	ATM/YTHDC2/SRC/SIRT2	4
BP	GO:1901800	positive regulation of proteasomal protein catabolic process	4/71	115/18805	0.0347826086956522	9.21249234537661	5.43823893571625	0.000940616075112403	0.00954762241649343	0.00611405730693058	NFE2L2/GCLC/PAQR3/SIRT2	4
BP	GO:0014911	positive regulation of smooth muscle cell migration	3/71	51/18805	0.0588235294117647	15.5799502899751	6.41849508757491	0.000943205182105754	0.00954762241649343	0.00611405730693058	TERT/SRC/TLR4	3
BP	GO:0035384	thioester biosynthetic process	3/71	51/18805	0.0588235294117647	15.5799502899751	6.41849508757491	0.000943205182105754	0.00954762241649343	0.00611405730693058	ACSL4/PDK4/ELOVL5	3
BP	GO:0071616	acyl-CoA biosynthetic process	3/71	51/18805	0.0588235294117647	15.5799502899751	6.41849508757491	0.000943205182105754	0.00954762241649343	0.00611405730693058	ACSL4/PDK4/ELOVL5	3
BP	GO:1903146	regulation of autophagy of mitochondrion	3/71	51/18805	0.0588235294117647	15.5799502899751	6.41849508757491	0.000943205182105754	0.00954762241649343	0.00611405730693058	HIF1A/SREBF2/PARK7	3
BP	GO:0070555	response to interleukin-1	4/71	116/18805	0.0344827586206897	9.13307430791646	5.40915891266087	0.000971456857208864	0.00979488587130669	0.00627239860560054	HIF1A/YTHDC2/GCLC/SRC	4
BP	GO:0009060	aerobic respiration	5/71	201/18805	0.0248756218905473	6.58853619227805	4.90379118702791	0.000975729421020321	0.00979938449895311	0.00627527941362089	HIF1A/MFN2/IDH1/IREB2/PARK7	5
BP	GO:0048511	rhythmic process	6/71	303/18805	0.0198019801980198	5.24473574117975	4.58565810536655	0.000990907500267351	0.00987957877878777	0.00632663381382739	USP7/PPARA/ATF4/PRKAA1/SRC/ATG7	6
BP	GO:1903747	regulation of establishment of protein localization to mitochondrion	3/71	52/18805	0.0576923076923077	15.2803358613218	6.34809992700312	0.000998255911815479	0.00987957877878777	0.00632663381382739	SREBF2/PRKAA1/BAP1	3
BP	GO:1904262	negative regulation of TORC1 signaling	3/71	52/18805	0.0576923076923077	15.2803358613218	6.34809992700312	0.000998255911815479	0.00987957877878777	0.00632663381382739	USP7/ATM/PRKAA1	3
BP	GO:0009135	purine nucleoside diphosphate metabolic process	4/71	117/18805	0.0341880341880342	9.05501384374624	5.38042828333464	0.00100300292170434	0.00987957877878777	0.00632663381382739	HIF1A/PPARA/PRKAA1/SRC	4
BP	GO:0009179	purine ribonucleoside diphosphate metabolic process	4/71	117/18805	0.0341880341880342	9.05501384374624	5.38042828333464	0.00100300292170434	0.00987957877878777	0.00632663381382739	HIF1A/PPARA/PRKAA1/SRC	4
BP	GO:1901605	alpha-amino acid metabolic process	5/71	203/18805	0.0246305418719212	6.52362450565462	4.87114866596518	0.00101981896622847	0.0100067293965943	0.00640805787208694	CBS/ATF4/P4HB/GCLC/PARK7	5
BP	GO:0016032	viral process	7/71	421/18805	0.0166270783847981	4.40383392994547	4.3483895462017	0.00103922595971773	0.010158235430676	0.00650507852647742	NR5A2/CTSB/CFL1/ZFP36/P4HB/YTHDC2/SRC	7
BP	GO:1904035	regulation of epithelial cell apoptotic process	3/71	53/18805	0.0566037735849057	14.9920276375233	6.27962673271384	0.00105530106725788	0.0102372198229069	0.00655565814508681	PPARA/ZFP36/PRKAA1	3
BP	GO:1904707	positive regulation of vascular associated smooth muscle cell proliferation	3/71	53/18805	0.0566037735849057	14.9920276375233	6.27962673271384	0.00105530106725788	0.0102372198229069	0.00655565814508681	MFN2/TERT/SRC	3
BP	GO:0036462	TRAIL-activated apoptotic signaling pathway	2/71	13/18805	0.153846153846154	40.7475622968581	8.82540634593207	0.0010671897046267	0.0102848807521778	0.00658617900568978	ATF3/PARK7	2
BP	GO:0000045	autophagosome assembly	4/71	119/18805	0.0336134453781513	8.90282873712865	5.32398614392193	0.00106824610702042	0.0102848807521778	0.00658617900568978	MFN2/ATM/ATG7/ULK2	4
BP	GO:0007623	circadian rhythm	5/71	207/18805	0.0241545893719807	6.39756412873375	4.80716	0.00111242403281114	0.0106701046742671	0.00683286671839051	USP7/PPARA/ATF4/PRKAA1/ATG7	5
BP	GO:0030162	regulation of proteolysis	7/71	430/18805	0.0162790697674419	4.31166066164428	4.27666685523725	0.00117448770634014	0.0112233694624519	0.0071871635761113	USP7/NFE2L2/GCLC/SRC/PAQR3/PARK7/SIRT2	7
BP	GO:1902895	positive regulation of miRNA transcription	3/71	56/18805	0.0535714285714286	14.1888832997988	6.08488005866047	0.00123867782574447	0.0117372964354717	0.00751626948620603	HIF1A/SREBF2/TERT	3
BP	GO:0051000	positive regulation of nitric-oxide synthase activity	2/71	14/18805	0.142857142857143	37.8370221327968	8.48814176340044	0.00124201770168405	0.0117372964354717	0.00751626948620603	HIF1A/TERT	2
BP	GO:1904353	regulation of telomere capping	2/71	14/18805	0.142857142857143	37.8370221327968	8.48814176340044	0.00124201770168405	0.0117372964354717	0.00751626948620603	USP7/ATM	2
BP	GO:0045732	positive regulation of protein catabolic process	5/71	214/18805	0.0233644859813084	6.1882980123733	4.69915167075221	0.0012893167045566	0.0121394855895936	0.00777382130688541	NFE2L2/GCLC/PAQR3/ATG7/SIRT2	5
BP	GO:0006749	glutathione metabolic process	3/71	57/18805	0.0526315789473684	13.9399555226093	6.02326230680527	0.00130397351580329	0.0122325134577737	0.00783339401434944	IDH1/NFE2L2/GCLC	3
BP	GO:1905037	autophagosome organization	4/71	126/18805	0.0317460317460317	8.40822714062151	5.13643490726786	0.00132010715183418	0.0123386657512676	0.00790137127375202	MFN2/ATM/ATG7/ULK2	4
BP	GO:0031400	negative regulation of protein modification process	6/71	321/18805	0.0186915887850467	4.95063840989864	4.39502000060736	0.00133225488367503	0.0124069263894245	0.00794508366991651	GCLC/PRKAA1/PAQR3/PARK7/SQSTM1/SIRT2	6
BP	GO:0034504	protein localization to nucleus	6/71	322/18805	0.0186335403726708	4.93526375645175	4.38484844720147	0.0013535567897447	0.012559633835276	0.00804287367819317	PTGS2/CDH1/TERT/SRC/PARK7/SQSTM1	6
BP	GO:0072655	establishment of protein localization to mitochondrion	4/71	127/18805	0.031496062992126	8.34202062770323	5.11082855916123	0.00135918986739873	0.0125663727451558	0.00804718910662063	MFN2/SREBF2/PRKAA1/BAP1	4
BP	GO:1990928	response to amino acid starvation	3/71	58/18805	0.0517241379310345	13.6996114618747	5.96317533257812	0.00137139815159186	0.0126336354900243	0.00809026247701672	ATF4/ATF3/PEX2	3
BP	GO:0032868	response to insulin	6/71	324/18805	0.0185185185185185	4.90479916536255	4.3646307803279	0.00139694239463302	0.0127965354086862	0.0081945794885769	PPARA/SLC39A14/PDK4/GCLC/PRKAA1/SRC	6
BP	GO:0009185	ribonucleoside diphosphate metabolic process	4/71	128/18805	0.03125	8.2768485915493	5.08550167637394	0.0013990745468302	0.0127965354086862	0.0081945794885769	HIF1A/PPARA/PRKAA1/SRC	4
BP	GO:1901533	negative regulation of hematopoietic progenitor cell differentiation	2/71	15/18805	0.133333333333333	35.3145539906103	8.18464101380003	0.00142960266114789	0.0130292256768674	0.00834358848499125	NFE2L2/ZFP36	2
BP	GO:0019369	arachidonic acid metabolic process	3/71	59/18805	0.0508474576271186	13.4674146574361	5.9045545764943	0.00144097750978431	0.0130400826945499	0.00835054104609987	PTGS2/ALOX15B/GPX4	3
BP	GO:0060135	maternal process involved in female pregnancy	3/71	59/18805	0.0508474576271186	13.4674146574361	5.9045545764943	0.00144097750978431	0.0130400826945499	0.00835054104609987	CBS/CTSB/PTGS2	3
BP	GO:0009154	purine ribonucleotide catabolic process	4/71	130/18805	0.0307692307692308	8.14951245937161	5.03566505989901	0.00148128481354303	0.0133576422798722	0.00855389821905132	HIF1A/PPARA/PRKAA1/SRC	4
BP	GO:0042886	amide transport	6/71	328/18805	0.0182926829268293	4.84498454139471	4.32468846782422	0.00148689982727408	0.0133612296759611	0.00855619549729645	SLC16A1/HIF1A/ACSL4/MGST1/PARK7/ABCC5	6
BP	GO:0045862	positive regulation of proteolysis	5/71	223/18805	0.0224215246636771	5.9385460746542	4.56714028049689	0.00154634039183134	0.0138467753268534	0.00886712672238953	NFE2L2/GCLC/SRC/PAQR3/SIRT2	5
BP	GO:0009410	response to xenobiotic stimulus	7/71	453/18805	0.0154525386313466	4.0927463234151	4.10195354552182	0.00158360200323077	0.0141014932727292	0.00903024168968214	PTGS2/CDH1/NFE2L2/GCLC/PRKAA1/SRC/ABCC5	7
BP	GO:1902930	regulation of alcohol biosynthetic process	3/71	61/18805	0.0491803278688525	13.0258600785038	5.79147203838522	0.0015867016577481	0.0141014932727292	0.00903024168968214	SREBF2/PRKAA1/PAQR3	3
BP	GO:0010595	positive regulation of endothelial cell migration	4/71	133/18805	0.0300751879699248	7.96568887006248	4.96287699269171	0.00161083354892993	0.0141014932727292	0.00903024168968214	HIF1A/LGMN/PTGS2/NFE2L2	4
BP	GO:0030099	myeloid cell differentiation	7/71	455/18805	0.0153846153846154	4.07475622968581	4.08730824939249	0.00162384977751871	0.0141014932727292	0.00903024168968214	HIF1A/ZFP36/EPAS1/SRC/IREB2/BAP1/TLR4	7
BP	GO:0006750	glutathione biosynthetic process	2/71	16/18805	0.125	33.1073943661972	7.90955878576153	0.00162984850008897	0.0141014932727292	0.00903024168968214	NFE2L2/GCLC	2
BP	GO:0032933	SREBP signaling pathway	2/71	16/18805	0.125	33.1073943661972	7.90955878576153	0.00162984850008897	0.0141014932727292	0.00903024168968214	SREBF2/PAQR3	2
BP	GO:0034616	response to laminar fluid shear stress	2/71	16/18805	0.125	33.1073943661972	7.90955878576153	0.00162984850008897	0.0141014932727292	0.00903024168968214	SREBF2/NFE2L2	2
BP	GO:0035729	cellular response to hepatocyte growth factor stimulus	2/71	16/18805	0.125	33.1073943661972	7.90955878576153	0.00162984850008897	0.0141014932727292	0.00903024168968214	LGMN/GCLC	2
BP	GO:0070200	establishment of protein localization to telomere	2/71	16/18805	0.125	33.1073943661972	7.90955878576153	0.00162984850008897	0.0141014932727292	0.00903024168968214	USP7/TERT	2
BP	GO:0072350	tricarboxylic acid metabolic process	2/71	16/18805	0.125	33.1073943661972	7.90955878576153	0.00162984850008897	0.0141014932727292	0.00903024168968214	IDH1/IREB2	2
BP	GO:0009132	nucleoside diphosphate metabolic process	4/71	134/18805	0.0298507462686567	7.90624343073365	4.93911945192017	0.00165571356095916	0.0142430671702054	0.0091209020535482	HIF1A/PPARA/PRKAA1/SRC	4
BP	GO:0010574	regulation of vascular endothelial growth factor production	3/71	62/18805	0.0483870967741935	12.8157655611086	5.7368988843374	0.00166289616707982	0.0142430671702054	0.0091209020535482	HIF1A/PTGS2/ATF4	3
BP	GO:1903409	reactive oxygen species biosynthetic process	3/71	62/18805	0.0483870967741935	12.8157655611086	5.7368988843374	0.00166289616707982	0.0142430671702054	0.0091209020535482	PPARA/PARK7/TLR4	3
BP	GO:0021782	glial cell development	4/71	135/18805	0.0296296296296296	7.84767866458007	4.91560678839382	0.00170145662156059	0.0144765129827796	0.00927039488159259	NDRG1/TLR4/KRAS/SIRT2	4
BP	GO:0070585	protein localization to mitochondrion	4/71	135/18805	0.0296296296296296	7.84767866458007	4.91560678839382	0.00170145662156059	0.0144765129827796	0.00927039488159259	MFN2/SREBF2/PRKAA1/BAP1	4
BP	GO:0048545	response to steroid hormone	6/71	338/18805	0.0177514792899408	4.70164180348362	4.22759722659273	0.00173117690282566	0.0146806094309156	0.00940109311468238	PPARA/PTGS2/IDH1/ZFP36/SRC/PARK7	6
BP	GO:0170041	non-proteinogenic amino acid metabolic process	3/71	63/18805	0.0476190476190476	12.6123407109323	5.6835687192068	0.00174134484358992	0.0147180994865802	0.00942510080358903	CBS/P4HB/PARK7	3
BP	GO:0009261	ribonucleotide catabolic process	4/71	136/18805	0.0294117647058824	7.78997514498757	4.89233456144821	0.00174807141076614	0.014726351588724	0.00943038524229104	HIF1A/PPARA/PRKAA1/SRC	4
BP	GO:0048872	homeostasis of number of cells	6/71	339/18805	0.0176991150442478	4.68777265362084	4.21809746675988	0.00175718702213586	0.0147546097170162	0.0094484810370584	HIF1A/ZFP36/EPAS1/IREB2/BAP1/KRAS	6
BP	GO:0033013	tetrapyrrole metabolic process	3/71	64/18805	0.046875	12.4152728873239	5.63143327008693	0.00182207164712615	0.0149916129083034	0.00960025192097526	PGRMC1/IREB2/AMN	3
BP	GO:0048599	oocyte development	3/71	64/18805	0.046875	12.4152728873239	5.63143327008693	0.00182207164712615	0.0149916129083034	0.00960025192097526	ATM/YTHDC2/SIRT2	3
BP	GO:0071222	cellular response to lipopolysaccharide	5/71	232/18805	0.021551724137931	5.70817144244779	4.44216074042614	0.0018392951321173	0.0149916129083034	0.00960025192097526	MTDH/PTGS2/ZFP36/SRC/TLR4	5
BP	GO:0010042	response to manganese ion	2/71	17/18805	0.117647058823529	31.1599005799503	7.65866596726705	0.0018426596615119	0.0149916129083034	0.00960025192097526	PTGS2/ATF4	2
BP	GO:0042762	regulation of sulfur metabolic process	2/71	17/18805	0.117647058823529	31.1599005799503	7.65866596726705	0.0018426596615119	0.0149916129083034	0.00960025192097526	NFE2L2/PDK4	2
BP	GO:0071501	cellular response to sterol depletion	2/71	17/18805	0.117647058823529	31.1599005799503	7.65866596726705	0.0018426596615119	0.0149916129083034	0.00960025192097526	SREBF2/PAQR3	2
BP	GO:0090399	replicative senescence	2/71	17/18805	0.117647058823529	31.1599005799503	7.65866596726705	0.0018426596615119	0.0149916129083034	0.00960025192097526	TERT/ATM	2
BP	GO:0018205	peptidyl-lysine modification	4/71	138/18805	0.0289855072463768	7.67707695448051	4.84649421540073	0.00184395082628488	0.0149916129083034	0.00960025192097526	PRKAA1/PARK7/SENP1/SIRT2	4
BP	GO:0030218	erythrocyte differentiation	4/71	138/18805	0.0289855072463768	7.67707695448051	4.84649421540073	0.00184395082628488	0.0149916129083034	0.00960025192097526	HIF1A/ZFP36/EPAS1/BAP1	4
BP	GO:1903052	positive regulation of proteolysis involved in protein catabolic process	4/71	138/18805	0.0289855072463768	7.67707695448051	4.84649421540073	0.00184395082628488	0.0149916129083034	0.00960025192097526	NFE2L2/GCLC/PAQR3/SIRT2	4
BP	GO:0006195	purine nucleotide catabolic process	4/71	139/18805	0.0287769784172662	7.62184618502381	4.82391776485305	0.00189323274185809	0.015295170510721	0.00979464257617433	HIF1A/PPARA/PRKAA1/SRC	4
BP	GO:0070646	protein modification by small protein removal	4/71	139/18805	0.0287769784172662	7.62184618502381	4.82391776485305	0.00189323274185809	0.015295170510721	0.00979464257617433	USP7/BAP1/PARK7/SENP1	4
BP	GO:0010573	vascular endothelial growth factor production	3/71	65/18805	0.0461538461538462	12.2242686890574	5.58044686249053	0.00190510018259146	0.0153426464390464	0.00982504496682391	HIF1A/PTGS2/ATF4	3
BP	GO:0006089	lactate metabolic process	2/71	18/18805	0.111111111111111	29.4287949921753	7.42856664963237	0.0020679411118442	0.0161277431476152	0.0103278011566142	HIF1A/PARK7	2
BP	GO:0019184	nonribosomal peptide biosynthetic process	2/71	18/18805	0.111111111111111	29.4287949921753	7.42856664963237	0.0020679411118442	0.0161277431476152	0.0103278011566142	NFE2L2/GCLC	2
BP	GO:0034727	piecemeal microautophagy of the nucleus	2/71	18/18805	0.111111111111111	29.4287949921753	7.42856664963237	0.0020679411118442	0.0161277431476152	0.0103278011566142	ATG7/ULK2	2
BP	GO:0035358	regulation of peroxisome proliferator activated receptor signaling pathway	2/71	18/18805	0.111111111111111	29.4287949921753	7.42856664963237	0.0020679411118442	0.0161277431476152	0.0103278011566142	ALOX15B/PAQR3	2
BP	GO:0035728	response to hepatocyte growth factor	2/71	18/18805	0.111111111111111	29.4287949921753	7.42856664963237	0.0020679411118442	0.0161277431476152	0.0103278011566142	LGMN/GCLC	2
BP	GO:0060576	intestinal epithelial cell development	2/71	18/18805	0.111111111111111	29.4287949921753	7.42856664963237	0.0020679411118442	0.0161277431476152	0.0103278011566142	HIF1A/SRC	2
BP	GO:0072673	lamellipodium morphogenesis	2/71	18/18805	0.111111111111111	29.4287949921753	7.42856664963237	0.0020679411118442	0.0161277431476152	0.0103278011566142	CD44/SRC	2
BP	GO:1902036	regulation of hematopoietic stem cell differentiation	2/71	18/18805	0.111111111111111	29.4287949921753	7.42856664963237	0.0020679411118442	0.0161277431476152	0.0103278011566142	NFE2L2/ZFP36	2
BP	GO:0006695	cholesterol biosynthetic process	3/71	67/18805	0.0447761194029851	11.8593651461005	5.48175041604746	0.00207815511078212	0.0161277431476152	0.0103278011566142	SREBF2/PRKAA1/PAQR3	3
BP	GO:0050994	regulation of lipid catabolic process	3/71	67/18805	0.0447761194029851	11.8593651461005	5.48175041604746	0.00207815511078212	0.0161277431476152	0.0103278011566142	PPARA/IDH1/PRKAA1	3
BP	GO:1902653	secondary alcohol biosynthetic process	3/71	67/18805	0.0447761194029851	11.8593651461005	5.48175041604746	0.00207815511078212	0.0161277431476152	0.0103278011566142	SREBF2/PRKAA1/PAQR3	3
BP	GO:2000630	positive regulation of miRNA metabolic process	3/71	67/18805	0.0447761194029851	11.8593651461005	5.48175041604746	0.00207815511078212	0.0161277431476152	0.0103278011566142	HIF1A/SREBF2/TERT	3
BP	GO:0009994	oocyte differentiation	3/71	68/18805	0.0441176470588235	11.6849627174814	5.43396049506577	0.00216822696340744	0.0167759191942189	0.0107428767975474	ATM/YTHDC2/SIRT2	3
BP	GO:1903320	regulation of protein modification by small protein conjugation or removal	5/71	243/18805	0.0205761316872428	5.44977685040283	4.29801594786312	0.00225037531326388	0.0171646434439981	0.01099180603208	HIF1A/EPAS1/GCLC/PARK7/SQSTM1	5
BP	GO:1905953	negative regulation of lipid localization	3/71	69/18805	0.0434782608695652	11.5156154317208	5.38715956402963	0.00226069147321142	0.0171646434439981	0.01099180603208	PPARA/ACSL4/SREBF2	3
BP	GO:0006986	response to unfolded protein	4/71	146/18805	0.0273972602739726	7.25641520355007	4.67193558165767	0.00226406339965847	0.0171646434439981	0.01099180603208	MFN2/NFE2L2/ATF4/ATF3	4
BP	GO:0032496	response to lipopolysaccharide	6/71	357/18805	0.0168067226890756	4.45141436856433	4.05317731708379	0.00227821599732414	0.0171646434439981	0.01099180603208	MTDH/PTGS2/ZFP36/GPX4/SRC/TLR4	6
BP	GO:0006857	oligopeptide transport	2/71	19/18805	0.105263157894737	27.8799110452187	7.21649817789496	0.00230559833843629	0.0171646434439981	0.01099180603208	MGST1/ABCC5	2
BP	GO:0006991	response to sterol depletion	2/71	19/18805	0.105263157894737	27.8799110452187	7.21649817789496	0.00230559833843629	0.0171646434439981	0.01099180603208	SREBF2/PAQR3	2
BP	GO:0010885	regulation of cholesterol storage	2/71	19/18805	0.105263157894737	27.8799110452187	7.21649817789496	0.00230559833843629	0.0171646434439981	0.01099180603208	PPARA/SREBF2	2
BP	GO:0032310	prostaglandin secretion	2/71	19/18805	0.105263157894737	27.8799110452187	7.21649817789496	0.00230559833843629	0.0171646434439981	0.01099180603208	ACSL4/PTGS2	2
BP	GO:0035338	long-chain fatty-acyl-CoA biosynthetic process	2/71	19/18805	0.105263157894737	27.8799110452187	7.21649817789496	0.00230559833843629	0.0171646434439981	0.01099180603208	ACSL4/ELOVL5	2
BP	GO:0071071	regulation of phospholipid biosynthetic process	2/71	19/18805	0.105263157894737	27.8799110452187	7.21649817789496	0.00230559833843629	0.0171646434439981	0.01099180603208	IDH1/SCP2	2
BP	GO:1905288	vascular associated smooth muscle cell apoptotic process	2/71	19/18805	0.105263157894737	27.8799110452187	7.21649817789496	0.00230559833843629	0.0171646434439981	0.01099180603208	MFN2/ATF4	2
BP	GO:1905459	regulation of vascular associated smooth muscle cell apoptotic process	2/71	19/18805	0.105263157894737	27.8799110452187	7.21649817789496	0.00230559833843629	0.0171646434439981	0.01099180603208	MFN2/ATF4	2
BP	GO:2000811	negative regulation of anoikis	2/71	19/18805	0.105263157894737	27.8799110452187	7.21649817789496	0.00230559833843629	0.0171646434439981	0.01099180603208	PDK4/SRC	2
BP	GO:0045333	cellular respiration	5/71	245/18805	0.0204081632653061	5.40528887611383	4.27275003479013	0.00233176697772396	0.0173091455940611	0.0110843415752675	HIF1A/MFN2/IDH1/IREB2/PARK7	5
BP	GO:0071219	cellular response to molecule of bacterial origin	5/71	246/18805	0.0203252032520325	5.38331615710523	4.26022073344685	0.00237325841738458	0.0175662277656703	0.0112489705332679	MTDH/PTGS2/ZFP36/SRC/TLR4	5
BP	GO:1901873	regulation of post-translational protein modification	5/71	248/18805	0.0201612903225806	5.33990231712858	4.23536602695968	0.00245785281074358	0.0181399453841911	0.0116163648692204	HIF1A/EPAS1/GCLC/PARK7/SQSTM1	5
BP	GO:0071333	cellular response to glucose stimulus	4/71	150/18805	0.0266666666666667	7.06291079812207	4.58953006469475	0.00249703435208454	0.0183761637232429	0.0117676331535019	HIF1A/SLC39A14/GCLC/PRKAA1	4
BP	GO:0034393	positive regulation of smooth muscle cell apoptotic process	2/71	20/18805	0.1	26.4859154929577	7.02018689879702	0.00255553734707263	0.0184879410899803	0.0118392125683591	MFN2/ATF4	2
BP	GO:0043651	linoleic acid metabolic process	2/71	20/18805	0.1	26.4859154929577	7.02018689879702	0.00255553734707263	0.0184879410899803	0.0118392125683591	ELOVL5/ALOX15B	2
BP	GO:0097284	hepatocyte apoptotic process	2/71	20/18805	0.1	26.4859154929577	7.02018689879702	0.00255553734707263	0.0184879410899803	0.0118392125683591	PPARA/PRKAA1	2
BP	GO:1903427	negative regulation of reactive oxygen species biosynthetic process	2/71	20/18805	0.1	26.4859154929577	7.02018689879702	0.00255553734707263	0.0184879410899803	0.0118392125683591	PPARA/PARK7	2
BP	GO:1903428	positive regulation of reactive oxygen species biosynthetic process	2/71	20/18805	0.1	26.4859154929577	7.02018689879702	0.00255553734707263	0.0184879410899803	0.0118392125683591	PARK7/TLR4	2
BP	GO:2000434	regulation of protein neddylation	2/71	20/18805	0.1	26.4859154929577	7.02018689879702	0.00255553734707263	0.0184879410899803	0.0118392125683591	HIF1A/EPAS1	2
BP	GO:0033002	muscle cell proliferation	5/71	251/18805	0.0199203187250996	5.27607878345772	4.1985837486849	0.00258883416719749	0.018676068456881	0.0119596846033912	MFN2/PTGS2/TERT/SRC/TLR4	5
BP	GO:0001890	placenta development	4/71	152/18805	0.0263157894736842	6.96997776130467	4.54945317959559	0.00261948574281588	0.0188441095150322	0.012067293871399	HIF1A/CTSB/PTGS2/EPAS1	4
BP	GO:0006066	alcohol metabolic process	6/71	368/18805	0.016304347826087	4.31835578689528	3.95768083151713	0.00264951663849583	0.018992236133561	0.0121621504330496	SREBF2/IDH1/SCP2/PRKAA1/PAQR3/PARK7	6
BP	GO:0032722	positive regulation of chemokine production	3/71	73/18805	0.0410958904109589	10.8846228053251	5.20916956599392	0.0026549084481901	0.018992236133561	0.0121621504330496	HIF1A/ALOX15B/TLR4	3
BP	GO:0071375	cellular response to peptide hormone stimulus	6/71	369/18805	0.016260162601626	4.30665292568419	3.94918504493718	0.0026853985899423	0.0191568406374435	0.0122675590181208	SLC39A14/NFE2L2/PDK4/GCLC/PRKAA1/SRC	6
BP	GO:0071260	cellular response to mechanical stimulus	3/71	74/18805	0.0405405405405405	10.7375333079558	5.1668204738138	0.00275965758207613	0.0196318974102694	0.0125717734294579	PTGS2/GCLC/TLR4	3
BP	GO:0044794	positive regulation by host of viral process	2/71	21/18805	0.0952380952380952	25.2246814218645	6.83774215023384	0.00281766465949367	0.019933809925313	0.0127651106120708	CFL1/YTHDC2	2
BP	GO:0051900	regulation of mitochondrial depolarization	2/71	21/18805	0.0952380952380952	25.2246814218645	6.83774215023384	0.00281766465949367	0.019933809925313	0.0127651106120708	GCLC/SRC	2
BP	GO:0051881	regulation of mitochondrial membrane potential	3/71	75/18805	0.04	10.5943661971831	5.1252738026485	0.00286692557537817	0.0201156065713521	0.0128815286126581	GCLC/SRC/PARK7	3
BP	GO:0071496	cellular response to external stimulus	3/71	75/18805	0.04	10.5943661971831	5.1252738026485	0.00286692557537817	0.0201156065713521	0.0128815286126581	PTGS2/GCLC/TLR4	3
BP	GO:2000379	positive regulation of reactive oxygen species metabolic process	3/71	75/18805	0.04	10.5943661971831	5.1252738026485	0.00286692557537817	0.0201156065713521	0.0128815286126581	NFE2L2/PARK7/TLR4	3
BP	GO:0072523	purine-containing compound catabolic process	4/71	156/18805	0.0256410256410256	6.79126038280968	4.47143224367046	0.00287665536213361	0.0201287278208311	0.0128899311308719	HIF1A/PPARA/PRKAA1/SRC	4
BP	GO:1901136	carbohydrate derivative catabolic process	5/71	258/18805	0.0193798449612403	5.13292935910034	4.11500187051552	0.00291411309281139	0.020335268748474	0.0130221947471681	HIF1A/CD44/PPARA/PRKAA1/SRC	5
BP	GO:0032368	regulation of lipid transport	4/71	157/18805	0.0254777070063694	6.74800394725038	4.4523550680364	0.00294355183143899	0.0204848810878132	0.013118002727065	PPARA/ACSL4/SREBF2/SCP2	4
BP	GO:0032869	cellular response to insulin stimulus	5/71	260/18805	0.0192307692307692	5.09344528710726	4.09167643425979	0.00301225110211193	0.0209061655081535	0.013387782676053	SLC39A14/PDK4/GCLC/PRKAA1/SRC	5
BP	GO:0002237	response to molecule of bacterial origin	6/71	379/18805	0.0158311345646438	4.19302092236798	3.86584888454583	0.00306466025420977	0.0212124186784628	0.013583899505146	MTDH/PTGS2/ZFP36/GPX4/SRC/TLR4	6
BP	GO:0006801	superoxide metabolic process	3/71	77/18805	0.038961038961039	10.3191878543991	5.04448420064041	0.00308909733518894	0.0212858156002384	0.0136309010481808	CBS/NFE2L2/PARK7	3
BP	GO:0016237	microautophagy	2/71	22/18805	0.0909090909090909	24.078104993598	6.66757705926939	0.00309188731092881	0.0212858156002384	0.0136309010481808	ATG7/ULK2	2
BP	GO:0007612	learning	4/71	160/18805	0.025	6.62147887323944	4.39610865494859	0.00315062293858887	0.0216320250555659	0.0138526048774417	HIF1A/LGMN/PTGS2/KRAS	4
BP	GO:0043536	positive regulation of blood vessel endothelial cell migration	3/71	78/18805	0.0384615384615385	10.1868905742145	5.00519240934223	0.00320403989464966	0.0218814564538608	0.0140123344726012	HIF1A/PTGS2/NFE2L2	3
BP	GO:1903533	regulation of protein targeting	3/71	78/18805	0.0384615384615385	10.1868905742145	5.00519240934223	0.00320403989464966	0.0218814564538608	0.0140123344726012	SREBF2/PRKAA1/BAP1	3
BP	GO:0016125	sterol metabolic process	4/71	161/18805	0.0248447204968944	6.58035	4.3776798529547	0.0032218011647768	0.0218860286021045	0.0140152623613633	SREBF2/PRKAA1/PAQR3/CYB5R1	4
BP	GO:1902652	secondary alcohol metabolic process	4/71	161/18805	0.0248447204968944	6.58035	4.3776798529547	0.0032218011647768	0.0218860286021045	0.0140152623613633	SREBF2/IDH1/PRKAA1/PAQR3	4
BP	GO:0000723	telomere maintenance	4/71	162/18805	0.0246913580246914	6.53973222048339	4.35940700252069	0.00329407022991561	0.0222588756169232	0.0142540242138829	USP7/TERT/ATM/SRC	4
BP	GO:0009166	nucleotide catabolic process	4/71	162/18805	0.0246913580246914	6.53973222048339	4.35940700252069	0.00329407022991561	0.0222588756169232	0.0142540242138829	HIF1A/PPARA/PRKAA1/SRC	4
BP	GO:0031397	negative regulation of protein ubiquitination	3/71	79/18805	0.0379746835443038	10.0579425922624	4.96660518581746	0.00332157890455392	0.02238569361727	0.0143352352722853	GCLC/PARK7/SQSTM1	3
BP	GO:0019430	removal of superoxide radicals	2/71	23/18805	0.0869565217391304	23.0312308634415	6.50834848693259	0.00337811284764022	0.0224710311761211	0.0143898832990389	NFE2L2/PARK7	2
BP	GO:0044804	nucleophagy	2/71	23/18805	0.0869565217391304	23.0312308634415	6.50834848693259	0.00337811284764022	0.0224710311761211	0.0143898832990389	ATG7/ULK2	2
BP	GO:0050999	regulation of nitric-oxide synthase activity	2/71	23/18805	0.0869565217391304	23.0312308634415	6.50834848693259	0.00337811284764022	0.0224710311761211	0.0143898832990389	HIF1A/TERT	2
BP	GO:0090042	tubulin deacetylation	2/71	23/18805	0.0869565217391304	23.0312308634415	6.50834848693259	0.00337811284764022	0.0224710311761211	0.0143898832990389	PRKAA1/SIRT2	2
BP	GO:1900273	positive regulation of long-term synaptic potentiation	2/71	23/18805	0.0869565217391304	23.0312308634415	6.50834848693259	0.00337811284764022	0.0224710311761211	0.0143898832990389	LGMN/SQSTM1	2
BP	GO:0035914	skeletal muscle cell differentiation	3/71	80/18805	0.0375	9.93221830985915	4.92870071097529	0.00344173296835068	0.022718401733988	0.0145482931838112	ATF3/KRAS/SIRT2	3
BP	GO:1904019	epithelial cell apoptotic process	3/71	80/18805	0.0375	9.93221830985915	4.92870071097529	0.00344173296835068	0.022718401733988	0.0145482931838112	PPARA/ZFP36/PRKAA1	3
BP	GO:0035966	response to topologically incorrect protein	4/71	164/18805	0.024390243902439	6.45997938852628	4.32331979820781	0.00344191326543825	0.022718401733988	0.0145482931838112	MFN2/NFE2L2/ATF4/ATF3	4
BP	GO:0072331	signal transduction by p53 class mediator	4/71	165/18805	0.0242424242424242	6.42082799829279	4.30550088857379	0.00351750335800063	0.0231576506422612	0.0148295771391286	CD44/USP7/NDRG1/ATM	4
BP	GO:0032436	positive regulation of proteasomal ubiquitin-dependent protein catabolic process	3/71	81/18805	0.037037037037037	9.80959833072509	4.89145810644601	0.00356452037683413	0.0234070171412108	0.0149892651743794	GCLC/PAQR3/SIRT2	3
BP	GO:0032770	positive regulation of monooxygenase activity	2/71	24/18805	0.0833333333333333	22.0715962441315	6.35891087859012	0.00367624932447746	0.0238956206091035	0.0153021545485864	HIF1A/TERT	2
BP	GO:0035162	embryonic hemopoiesis	2/71	24/18805	0.0833333333333333	22.0715962441315	6.35891087859012	0.00367624932447746	0.0238956206091035	0.0153021545485864	HIF1A/ATF4	2
BP	GO:0036499	PERK-mediated unfolded protein response	2/71	24/18805	0.0833333333333333	22.0715962441315	6.35891087859012	0.00367624932447746	0.0238956206091035	0.0153021545485864	NFE2L2/ATF4	2
BP	GO:0097066	response to thyroid hormone	2/71	24/18805	0.0833333333333333	22.0715962441315	6.35891087859012	0.00367624932447746	0.0238956206091035	0.0153021545485864	CTSB/GCLC	2
BP	GO:0071216	cellular response to biotic stimulus	5/71	273/18805	0.0183150183150183	4.85090027343549	3.94567660955673	0.00370941392688733	0.0240501495360974	0.0154011109875828	MTDH/PTGS2/ZFP36/SRC/TLR4	5
BP	GO:0014823	response to activity	3/71	83/18805	0.036144578313253	9.57322246733412	4.81887939209377	0.00381806684278869	0.0246920938999541	0.0158121960155895	HIF1A/GCLC/PRKAA1	3
BP	GO:0010878	cholesterol storage	2/71	25/18805	0.08	21.1887323943662	6.2182803675031	0.0039862053024429	0.0253947059192942	0.0162621310845929	PPARA/SREBF2	2
BP	GO:0036120	cellular response to platelet-derived growth factor stimulus	2/71	25/18805	0.08	21.1887323943662	6.2182803675031	0.0039862053024429	0.0253947059192942	0.0162621310845929	SRC/TLR4	2
BP	GO:0046697	decidualization	2/71	25/18805	0.08	21.1887323943662	6.2182803675031	0.0039862053024429	0.0253947059192942	0.0162621310845929	CTSB/PTGS2	2
BP	GO:0071450	cellular response to oxygen radical	2/71	25/18805	0.08	21.1887323943662	6.2182803675031	0.0039862053024429	0.0253947059192942	0.0162621310845929	NFE2L2/PARK7	2
BP	GO:0071451	cellular response to superoxide	2/71	25/18805	0.08	21.1887323943662	6.2182803675031	0.0039862053024429	0.0253947059192942	0.0162621310845929	NFE2L2/PARK7	2
BP	GO:1901983	regulation of protein acetylation	2/71	25/18805	0.08	21.1887323943662	6.2182803675031	0.0039862053024429	0.0253947059192942	0.0162621310845929	PRKAA1/PARK7	2
BP	GO:0001678	intracellular glucose homeostasis	4/71	172/18805	0.0232558139534884	6.15951523092041	4.18476204408204	0.00407852543879857	0.025854216952384	0.0165563903951229	HIF1A/SLC39A14/GCLC/PRKAA1	4
BP	GO:0007292	female gamete generation	4/71	172/18805	0.0232558139534884	6.15951523092041	4.18476204408204	0.00407852543879857	0.025854216952384	0.0165563903951229	ATM/YTHDC2/SRC/SIRT2	4
BP	GO:0034248	regulation of amide metabolic process	3/71	86/18805	0.0348837209302326	9.23927284638061	4.71450201893583	0.00421857619606024	0.0266759842916303	0.0170826295346637	NFE2L2/PDK4/PRKAA1	3
BP	GO:0030308	negative regulation of cell growth	4/71	174/18805	0.0229885057471264	6.08871620527764	4.15148822151671	0.00424930486135186	0.0267770752241052	0.0171473656257448	PPARA/CDH1/MEG3/ULK2	4
BP	GO:0007611	learning or memory	5/71	282/18805	0.0177304964539007	4.69608430726201	3.8499030880257	0.00425547427419399	0.0267770752241052	0.0171473656257448	HIF1A/LGMN/PTGS2/SRC/KRAS	5
BP	GO:0051446	positive regulation of meiotic cell cycle	2/71	26/18805	0.0769230769230769	20.373781148429	6.08560654327852	0.00430788984626785	0.026850134303899	0.01719415082327	YTHDC2/SIRT2	2
BP	GO:0070199	establishment of protein localization to chromosome	2/71	26/18805	0.0769230769230769	20.373781148429	6.08560654327852	0.00430788984626785	0.026850134303899	0.01719415082327	USP7/TERT	2
BP	GO:2000209	regulation of anoikis	2/71	26/18805	0.0769230769230769	20.373781148429	6.08560654327852	0.00430788984626785	0.026850134303899	0.01719415082327	PDK4/SRC	2
BP	GO:0006520	amino acid metabolic process	5/71	283/18805	0.0176678445229682	4.67949036978052	3.8395116183223	0.00431950618243123	0.026850134303899	0.01719415082327	CBS/ATF4/P4HB/GCLC/PARK7	5
BP	GO:0034976	response to endoplasmic reticulum stress	5/71	283/18805	0.0176678445229682	4.67949036978052	3.8395116183223	0.00431950618243123	0.026850134303899	0.01719415082327	NFE2L2/ATF4/P4HB/ATF3/PARK7	5
BP	GO:0009266	response to temperature stimulus	4/71	175/18805	0.0228571428571429	6.05392354124749	4.13504558814587	0.00433648146239015	0.0268903850488648	0.0172199263881836	PTGS2/ATM/GCLC/PRKAA1	4
BP	GO:0008286	insulin receptor signaling pathway	4/71	176/18805	0.0227272727272727	6.01952624839949	4.1187300642073	0.00442485959964311	0.0273061817703277	0.0174861921528065	SLC39A14/PDK4/PRKAA1/SRC	4
BP	GO:0051701	biological process involved in interaction with host	4/71	176/18805	0.0227272727272727	6.01952624839949	4.1187300642073	0.00442485959964311	0.0273061817703277	0.0174861921528065	PPARA/CTSB/P4HB/SRC	4
BP	GO:0001558	regulation of cell growth	6/71	410/18805	0.0146341463414634	3.87598763311577	3.62466675203669	0.00449771423529079	0.0275001146188807	0.0176103818723016	PPARA/ACSL4/CDH1/MEG3/BAP1/ULK2	6
BP	GO:0030968	endoplasmic reticulum unfolded protein response	3/71	88/18805	0.0340909090909091	9.02928937259923	4.64771365710386	0.00449923780761851	0.0275001146188807	0.0176103818723016	NFE2L2/ATF4/ATF3	3
BP	GO:0046209	nitric oxide metabolic process	3/71	88/18805	0.0340909090909091	9.02928937259923	4.64771365710386	0.00449923780761851	0.0275001146188807	0.0176103818723016	PPARA/PTGS2/TLR4	3
BP	GO:0050810	regulation of steroid biosynthetic process	3/71	88/18805	0.0340909090909091	9.02928937259923	4.64771365710386	0.00449923780761851	0.0275001146188807	0.0176103818723016	SREBF2/PRKAA1/PAQR3	3
BP	GO:0050806	positive regulation of synaptic transmission	4/71	177/18805	0.0225988700564972	5.98551762552717	4.10253988716137	0.00451444693802732	0.0275273776387809	0.0176278404246781	LGMN/PTGS2/GRIA3/SQSTM1	4
BP	GO:0007519	skeletal muscle tissue development	4/71	178/18805	0.0224719101123595	5.95189112201298	4.08647332886961	0.00460525110812831	0.027771367450562	0.0177840853646707	PRKAA1/ATF3/KRAS/SIRT2	4
BP	GO:0016233	telomere capping	2/71	27/18805	0.0740740740740741	19.6191966614502	5.96015002276827	0.00464121252199943	0.027771367450562	0.0177840853646707	USP7/ATM	2
BP	GO:0036119	response to platelet-derived growth factor	2/71	27/18805	0.0740740740740741	19.6191966614502	5.96015002276827	0.00464121252199943	0.027771367450562	0.0177840853646707	SRC/TLR4	2
BP	GO:0042759	long-chain fatty acid biosynthetic process	2/71	27/18805	0.0740740740740741	19.6191966614502	5.96015002276827	0.00464121252199943	0.027771367450562	0.0177840853646707	ALOX15B/GPX4	2
BP	GO:0043043	peptide biosynthetic process	2/71	27/18805	0.0740740740740741	19.6191966614502	5.96015002276827	0.00464121252199943	0.027771367450562	0.0177840853646707	NFE2L2/GCLC	2
BP	GO:0051882	mitochondrial depolarization	2/71	27/18805	0.0740740740740741	19.6191966614502	5.96015002276827	0.00464121252199943	0.027771367450562	0.0177840853646707	GCLC/SRC	2
BP	GO:0071108	protein K48-linked deubiquitination	2/71	27/18805	0.0740740740740741	19.6191966614502	5.96015002276827	0.00464121252199943	0.027771367450562	0.0177840853646707	BAP1/PARK7	2
BP	GO:2000737	negative regulation of stem cell differentiation	2/71	27/18805	0.0740740740740741	19.6191966614502	5.96015002276827	0.00464121252199943	0.027771367450562	0.0177840853646707	NFE2L2/ZFP36	2
BP	GO:0016052	carbohydrate catabolic process	4/71	179/18805	0.0223463687150838	5.91864033362184	4.07052869473289	0.00469727970584109	0.0280413364257786	0.0179569667076443	HIF1A/PPARA/PRKAA1/SRC	4
BP	GO:2000243	positive regulation of reproductive process	3/71	90/18805	0.0333333333333333	8.82863849765258	4.58301855778408	0.00479097398067916	0.0284679451612977	0.0182301562141852	YTHDC2/SRC/SIRT2	3
BP	GO:2001057	reactive nitrogen species metabolic process	3/71	90/18805	0.0333333333333333	8.82863849765258	4.58301855778408	0.00479097398067916	0.0284679451612977	0.0182301562141852	PPARA/PTGS2/TLR4	3
BP	GO:0061448	connective tissue development	5/71	291/18805	0.0171821305841924	4.55084458641886	3.75808905192765	0.00485681790287158	0.0287923857621623	0.0184379198164569	HIF1A/CBS/CD44/SLC39A14/PRKAA1	5
BP	GO:0008306	associative learning	3/71	91/18805	0.032967032967033	8.73162049218387	4.55142037893012	0.00494103381813573	0.0288247394437147	0.0184586383005436	HIF1A/LGMN/KRAS	3
BP	GO:0031214	biomineral tissue development	4/71	182/18805	0.021978021978022	5.82108032812258	4.02340987698371	0.00498078749585996	0.0288247394437147	0.0184586383005436	HIF1A/PPARA/PTGS2/ATF4	4
BP	GO:0000303	response to superoxide	2/71	28/18805	0.0714285714285714	18.9185110663984	5.84126446440761	0.00498608339459805	0.0288247394437147	0.0184586383005436	NFE2L2/PARK7	2
BP	GO:0002070	epithelial cell maturation	2/71	28/18805	0.0714285714285714	18.9185110663984	5.84126446440761	0.00498608339459805	0.0288247394437147	0.0184586383005436	HIF1A/EPAS1	2
BP	GO:0002675	positive regulation of acute inflammatory response	2/71	28/18805	0.0714285714285714	18.9185110663984	5.84126446440761	0.00498608339459805	0.0288247394437147	0.0184586383005436	PTGS2/PARK7	2
BP	GO:0045116	protein neddylation	2/71	28/18805	0.0714285714285714	18.9185110663984	5.84126446440761	0.00498608339459805	0.0288247394437147	0.0184586383005436	HIF1A/EPAS1	2
BP	GO:0046949	fatty-acyl-CoA biosynthetic process	2/71	28/18805	0.0714285714285714	18.9185110663984	5.84126446440761	0.00498608339459805	0.0288247394437147	0.0184586383005436	ACSL4/ELOVL5	2
BP	GO:0060575	intestinal epithelial cell differentiation	2/71	28/18805	0.0714285714285714	18.9185110663984	5.84126446440761	0.00498608339459805	0.0288247394437147	0.0184586383005436	HIF1A/SRC	2
BP	GO:0060586	multicellular organismal-level iron ion homeostasis	2/71	28/18805	0.0714285714285714	18.9185110663984	5.84126446440761	0.00498608339459805	0.0288247394437147	0.0184586383005436	EPAS1/IREB2	2
BP	GO:1902894	negative regulation of miRNA transcription	2/71	28/18805	0.0714285714285714	18.9185110663984	5.84126446440761	0.00498608339459805	0.0288247394437147	0.0184586383005436	HIF1A/PPARA	2
BP	GO:1903599	positive regulation of autophagy of mitochondrion	2/71	28/18805	0.0714285714285714	18.9185110663984	5.84126446440761	0.00498608339459805	0.0288247394437147	0.0184586383005436	HIF1A/PARK7	2
BP	GO:0071230	cellular response to amino acid stimulus	3/71	92/18805	0.0326086956521739	8.63671157379057	4.52030387350166	0.00509390826973215	0.0293157282669304	0.0187730551963162	PTGS2/NFE2L2/GCLC	3
BP	GO:1903321	negative regulation of protein modification by small protein conjugation or removal	3/71	92/18805	0.0326086956521739	8.63671157379057	4.52030387350166	0.00509390826973215	0.0293157282669304	0.0187730551963162	GCLC/PARK7/SQSTM1	3
BP	GO:0019058	viral life cycle	5/71	295/18805	0.0169491525423729	4.48913821914538	3.71847623530553	0.00514259723308314	0.0294635156911094	0.0188676945464348	NR5A2/CTSB/P4HB/YTHDC2/SRC	5
BP	GO:0072659	protein localization to plasma membrane	5/71	295/18805	0.0169491525423729	4.48913821914538	3.71847623530553	0.00514259723308314	0.0294635156911094	0.0188676945464348	PGRMC1/CDH1/SCP2/AMN/SQSTM1	5
BP	GO:1901292	nucleoside phosphate catabolic process	4/71	184/18805	0.0217391304347826	5.75780771586038	3.99257731998693	0.0051760524925301	0.0295889965030571	0.018948049303012	HIF1A/PPARA/PRKAA1/SRC	4
BP	GO:0000305	response to oxygen radical	2/71	29/18805	0.0689655172413793	18.2661486158329	5.72838202154058	0.00534241302554548	0.0301363871330881	0.0192985844975652	NFE2L2/PARK7	2
BP	GO:0010447	response to acidic pH	2/71	29/18805	0.0689655172413793	18.2661486158329	5.72838202154058	0.00534241302554548	0.0301363871330881	0.0192985844975652	LGMN/SRC	2
BP	GO:0022011	myelination in peripheral nervous system	2/71	29/18805	0.0689655172413793	18.2661486158329	5.72838202154058	0.00534241302554548	0.0301363871330881	0.0192985844975652	NDRG1/SIRT2	2
BP	GO:0032292	peripheral nervous system axon ensheathment	2/71	29/18805	0.0689655172413793	18.2661486158329	5.72838202154058	0.00534241302554548	0.0301363871330881	0.0192985844975652	NDRG1/SIRT2	2
BP	GO:0090594	inflammatory response to wounding	2/71	29/18805	0.0689655172413793	18.2661486158329	5.72838202154058	0.00534241302554548	0.0301363871330881	0.0192985844975652	HIF1A/TLR4	2
BP	GO:1904036	negative regulation of epithelial cell apoptotic process	2/71	29/18805	0.0689655172413793	18.2661486158329	5.72838202154058	0.00534241302554548	0.0301363871330881	0.0192985844975652	PPARA/PRKAA1	2
BP	GO:0015718	monocarboxylic acid transport	4/71	186/18805	0.021505376344086	5.69589580493715	3.96219445447905	0.00537639447257354	0.0302614203170568	0.0193786526044409	SLC16A1/PPARA/ACSL4/PTGS2	4
BP	GO:1904705	regulation of vascular associated smooth muscle cell proliferation	3/71	94/18805	0.0319148936170213	8.45295175307162	4.45946515587524	0.00540815965441338	0.0303734580591067	0.0194503987571007	MFN2/TERT/SRC	3
BP	GO:0032200	telomere organization	4/71	189/18805	0.0211640211640212	5.60548476041434	3.91743775119444	0.0056865548049967	0.0315115256113285	0.0201791885992108	USP7/TERT/ATM/SRC	4
BP	GO:1905952	regulation of lipid localization	4/71	189/18805	0.0211640211640212	5.60548476041434	3.91743775119444	0.0056865548049967	0.0315115256113285	0.0201791885992108	PPARA/ACSL4/SREBF2/SCP2	4
BP	GO:0002066	columnar/cuboidal epithelial cell development	2/71	30/18805	0.0666666666666667	17.6572769953052	5.62100148351221	0.00571011247046353	0.0315115256113285	0.0201791885992108	HIF1A/SRC	2
BP	GO:0015732	prostaglandin transport	2/71	30/18805	0.0666666666666667	17.6572769953052	5.62100148351221	0.00571011247046353	0.0315115256113285	0.0201791885992108	ACSL4/PTGS2	2
BP	GO:0070198	protein localization to chromosome, telomeric region	2/71	30/18805	0.0666666666666667	17.6572769953052	5.62100148351221	0.00571011247046353	0.0315115256113285	0.0201791885992108	USP7/TERT	2
BP	GO:1900017	positive regulation of cytokine production involved in inflammatory response	2/71	30/18805	0.0666666666666667	17.6572769953052	5.62100148351221	0.00571011247046353	0.0315115256113285	0.0201791885992108	HIF1A/TLR4	2
BP	GO:2000629	negative regulation of miRNA metabolic process	2/71	30/18805	0.0666666666666667	17.6572769953052	5.62100148351221	0.00571011247046353	0.0315115256113285	0.0201791885992108	HIF1A/PPARA	2
BP	GO:0010660	regulation of muscle cell apoptotic process	3/71	96/18805	0.03125	8.2768485915493	4.40040556662613	0.00573384261416599	0.0315115256113285	0.0201791885992108	MFN2/NFE2L2/ATF4	3
BP	GO:1901874	negative regulation of post-translational protein modification	3/71	96/18805	0.03125	8.2768485915493	4.40040556662613	0.00573384261416599	0.0315115256113285	0.0201791885992108	GCLC/PARK7/SQSTM1	3
BP	GO:1990874	vascular associated smooth muscle cell proliferation	3/71	96/18805	0.03125	8.2768485915493	4.40040556662613	0.00573384261416599	0.0315115256113285	0.0201791885992108	MFN2/TERT/SRC	3
BP	GO:0007565	female pregnancy	4/71	190/18805	0.0210526315789474	5.57598220904374	3.9027312432977	0.00579254317207968	0.0317659594511693	0.0203421216321428	CBS/CTSB/ACSL4/PTGS2	4
BP	GO:0062207	regulation of pattern recognition receptor signaling pathway	4/71	191/18805	0.0209424083769634	5.54678858491262	3.88812865998183	0.00589984428891358	0.0322852590254437	0.0206746680209792	SRC/TLR4/SQSTM1/SIRT2	4
BP	GO:0045766	positive regulation of angiogenesis	4/71	192/18805	0.0208333333333333	5.51789906103286	3.87362867501857	0.00600846527039242	0.0327397437393085	0.0209657086030714	HIF1A/MTDH/NFE2L2/TERT	4
BP	GO:0060538	skeletal muscle organ development	4/71	192/18805	0.0208333333333333	5.51789906103286	3.87362867501857	0.00600846527039242	0.0327397437393085	0.0209657086030714	PRKAA1/ATF3/KRAS/SIRT2	4
BP	GO:0042157	lipoprotein metabolic process	3/71	98/18805	0.0306122448979592	8.10793331417074	4.34303517742359	0.00607106720197015	0.0328990883580998	0.0210677488899975	PPARA/ATM/ATG7	3
BP	GO:0051899	membrane depolarization	3/71	98/18805	0.0306122448979592	8.10793331417074	4.34303517742359	0.00607106720197015	0.0328990883580998	0.0210677488899975	GCLC/SRC/PARK7	3
BP	GO:0001963	synaptic transmission, dopaminergic	2/71	31/18805	0.0645161290322581	17.0876874148114	5.51867853652888	0.00608909327674318	0.0328990883580998	0.0210677488899975	PTGS2/PARK7	2
BP	GO:0006783	heme biosynthetic process	2/71	31/18805	0.0645161290322581	17.0876874148114	5.51867853652888	0.00608909327674318	0.0328990883580998	0.0210677488899975	PGRMC1/IREB2	2
BP	GO:1904018	positive regulation of vasculature development	4/71	195/18805	0.0205128205128205	5.43300830624774	3.83073140247203	0.00634231796336265	0.0341951080087826	0.0218976872840311	HIF1A/MTDH/NFE2L2/TERT	4
BP	GO:0002220	innate immune response activating cell surface receptor signaling pathway	3/71	100/18805	0.03	7.94577464788732	4.28727034697503	0.00641993911715118	0.0345408909223197	0.0221191179666553	SRC/TLR4/SQSTM1	3
BP	GO:0043516	regulation of DNA damage response, signal transduction by p53 class mediator	2/71	32/18805	0.0625	16.5536971830986	5.42101771045309	0.00647926748118422	0.0347870105226683	0.02227672676969	CD44/ATM	2
BP	GO:0071229	cellular response to acid chemical	3/71	101/18805	0.0297029702970297	7.86710361176963	4.25996545953386	0.0065987746808065	0.0352807138988423	0.0225928819969158	PTGS2/NFE2L2/GCLC	3
BP	GO:0120162	positive regulation of cold-induced thermogenesis	3/71	101/18805	0.0297029702970297	7.86710361176963	4.25996545953386	0.0065987746808065	0.0352807138988423	0.0225928819969158	SCD/MFN2/EPAS1	3
BP	GO:0007005	mitochondrion organization	6/71	445/18805	0.0134831460674157	3.57113467320779	3.37915046186745	0.00665408219400608	0.03550230103927	0.0227347808295208	MFN2/TERT/EPAS1/GCLC/PARK7/SQSTM1	6
BP	GO:0010657	muscle cell apoptotic process	3/71	102/18805	0.0294117647058824	7.78997514498757	4.23303316548116	0.0067805597772761	0.0360269991485562	0.0230707843044249	MFN2/NFE2L2/ATF4	3
BP	GO:0034620	cellular response to unfolded protein	3/71	102/18805	0.0294117647058824	7.78997514498757	4.23303316548116	0.0067805597772761	0.0360269991485562	0.0230707843044249	NFE2L2/ATF4/ATF3	3
BP	GO:0006163	purine nucleotide metabolic process	6/71	448/18805	0.0133928571428571	3.5472208249497	3.35926130502236	0.00686867811597962	0.036332128707587	0.02326618160111	HIF1A/PPARA/IDH1/PGD/PRKAA1/SRC	6
BP	GO:0010743	regulation of macrophage derived foam cell differentiation	2/71	33/18805	0.0606060606060606	16.052069995732	5.3276656770389	0.00688054760764534	0.036332128707587	0.02326618160111	PPARA/ALOX15B	2
BP	GO:0071634	regulation of transforming growth factor beta production	2/71	33/18805	0.0606060606060606	16.052069995732	5.3276656770389	0.00688054760764534	0.036332128707587	0.02326618160111	HIF1A/PTGS2	2
BP	GO:0042060	wound healing	6/71	450/18805	0.0133333333333333	3.53145539906103	3.34609587246746	0.00701451536008756	0.0369633206526425	0.0236703810505012	HIF1A/CD44/PPARA/NFE2L2/SRC/TLR4	6
BP	GO:0009408	response to heat	3/71	104/18805	0.0288461538461538	7.64016793066089	4.18025095800695	0.00715302638914847	0.0376158122846185	0.0240882202837854	PTGS2/ATM/GCLC	3
BP	GO:0000096	sulfur amino acid metabolic process	2/71	34/18805	0.0588235294117647	15.5799502899751	5.23830563943578	0.00729284666470451	0.0380386564323997	0.0243589990430049	CBS/GCLC	2
BP	GO:0006099	tricarboxylic acid cycle	2/71	34/18805	0.0588235294117647	15.5799502899751	5.23830563943578	0.00729284666470451	0.0380386564323997	0.0243589990430049	IDH1/IREB2	2
BP	GO:0030212	hyaluronan metabolic process	2/71	34/18805	0.0588235294117647	15.5799502899751	5.23830563943578	0.00729284666470451	0.0380386564323997	0.0243589990430049	CD44/ABCC5	2
BP	GO:2000191	regulation of fatty acid transport	2/71	34/18805	0.0588235294117647	15.5799502899751	5.23830563943578	0.00729284666470451	0.0380386564323997	0.0243589990430049	PPARA/ACSL4	2
BP	GO:0032602	chemokine production	3/71	105/18805	0.0285714285714286	7.56740442655936	4.15438407955939	0.00734373117000541	0.03814867246731	0.0244294505452512	HIF1A/ALOX15B/TLR4	3
BP	GO:0032642	regulation of chemokine production	3/71	105/18805	0.0285714285714286	7.56740442655936	4.15438407955939	0.00734373117000541	0.03814867246731	0.0244294505452512	HIF1A/ALOX15B/TLR4	3
BP	GO:0008585	female gonad development	3/71	106/18805	0.0283018867924528	7.49601381876163	4.12885583951914	0.0075374320189111	0.0389510062339298	0.0249432449135669	IDH1/ATM/SRC	3
BP	GO:1901796	regulation of signal transduction by p53 class mediator	3/71	106/18805	0.0283018867924528	7.49601381876163	4.12885583951914	0.0075374320189111	0.0389510062339298	0.0249432449135669	CD44/USP7/ATM	3
BP	GO:0031334	positive regulation of protein-containing complex assembly	4/71	205/18805	0.0195121951219512	5.16798351082102	3.69390301144633	0.00754381065678609	0.0389510062339298	0.0249432449135669	ATM/SRC/PARK7/TLR4	4
BP	GO:0000038	very long-chain fatty acid metabolic process	2/71	35/18805	0.0571428571428571	15.1348088531187	5.15265260892975	0.00771607814332982	0.0392080875497374	0.0251078733235335	ELOVL5/PEX2	2
BP	GO:0001893	maternal placenta development	2/71	35/18805	0.0571428571428571	15.1348088531187	5.15265260892975	0.00771607814332982	0.0392080875497374	0.0251078733235335	CTSB/PTGS2	2
BP	GO:0006779	porphyrin-containing compound biosynthetic process	2/71	35/18805	0.0571428571428571	15.1348088531187	5.15265260892975	0.00771607814332982	0.0392080875497374	0.0251078733235335	PGRMC1/IREB2	2
BP	GO:0033014	tetrapyrrole biosynthetic process	2/71	35/18805	0.0571428571428571	15.1348088531187	5.15265260892975	0.00771607814332982	0.0392080875497374	0.0251078733235335	PGRMC1/IREB2	2
BP	GO:0046320	regulation of fatty acid oxidation	2/71	35/18805	0.0571428571428571	15.1348088531187	5.15265260892975	0.00771607814332982	0.0392080875497374	0.0251078733235335	PPARA/PDK4	2
BP	GO:0048147	negative regulation of fibroblast proliferation	2/71	35/18805	0.0571428571428571	15.1348088531187	5.15265260892975	0.00771607814332982	0.0392080875497374	0.0251078733235335	FTH1/PEX2	2
BP	GO:0051353	positive regulation of oxidoreductase activity	2/71	35/18805	0.0571428571428571	15.1348088531187	5.15265260892975	0.00771607814332982	0.0392080875497374	0.0251078733235335	HIF1A/TERT	2
BP	GO:1903715	regulation of aerobic respiration	2/71	35/18805	0.0571428571428571	15.1348088531187	5.15265260892975	0.00771607814332982	0.0392080875497374	0.0251078733235335	HIF1A/PARK7	2
BP	GO:0030073	insulin secretion	4/71	207/18805	0.0193236714975845	5.11805	3.66760740997197	0.0078008799557973	0.0395605021124691	0.0253335507475397	SLC16A1/HIF1A/ACSL4/PARK7	4
BP	GO:0009749	response to glucose	4/71	208/18805	0.0192307692307692	5.09344528710726	3.65458653367459	0.00793155369122832	0.0400761932120384	0.0256637863599152	HIF1A/SLC39A14/GCLC/PRKAA1	4
BP	GO:0021549	cerebellum development	3/71	108/18805	0.0277777777777778	7.35719874804382	4.07878431535154	0.00793386566126648	0.0400761932120384	0.0256637863599152	CBS/GPX4/PDSS2	3
BP	GO:0050890	cognition	5/71	329/18805	0.0151975683890578	4.0252151205103	3.4079190661449	0.00807191963009711	0.0406932798674778	0.026058953136534	HIF1A/LGMN/PTGS2/SRC/KRAS	5
BP	GO:0002067	glandular epithelial cell differentiation	2/71	36/18805	0.0555555555555556	14.7143974960876	5.07044940768487	0.00815015601456053	0.0407666983462686	0.0261059684841392	HIF1A/NR5A2	2
BP	GO:0043276	anoikis	2/71	36/18805	0.0555555555555556	14.7143974960876	5.07044940768487	0.00815015601456053	0.0407666983462686	0.0261059684841392	PDK4/SRC	2
BP	GO:0071604	transforming growth factor beta production	2/71	36/18805	0.0555555555555556	14.7143974960876	5.07044940768487	0.00815015601456053	0.0407666983462686	0.0261059684841392	HIF1A/PTGS2	2
BP	GO:2000352	negative regulation of endothelial cell apoptotic process	2/71	36/18805	0.0555555555555556	14.7143974960876	5.07044940768487	0.00815015601456053	0.0407666983462686	0.0261059684841392	NFE2L2/TERT	2
BP	GO:0051216	cartilage development	4/71	210/18805	0.019047619047619	5.0449362843729	3.62879369845742	0.00819721141535016	0.0409221411982685	0.0262055101777276	HIF1A/CBS/CD44/SLC39A14	4
BP	GO:0044703	multi-organism reproductive process	4/71	211/18805	0.018957345971564	5.02102663373607	3.61601981559448	0.00833220810728213	0.0411860857077168	0.0263745336043169	CBS/CTSB/ACSL4/PTGS2	4
BP	GO:0048469	cell maturation	4/71	211/18805	0.018957345971564	5.02102663373607	3.61601981559448	0.00833220810728213	0.0411860857077168	0.0263745336043169	HIF1A/EPAS1/BAP1/SIRT2	4
BP	GO:0071383	cellular response to steroid hormone stimulus	4/71	211/18805	0.018957345971564	5.02102663373607	3.61601981559448	0.00833220810728213	0.0411860857077168	0.0263745336043169	PPARA/ZFP36/SRC/PARK7	4
BP	GO:0046545	development of primary female sexual characteristics	3/71	110/18805	0.0272727272727273	7.22343149807939	4.02997692171324	0.00834241230782437	0.0411860857077168	0.0263745336043169	IDH1/ATM/SRC	3
BP	GO:0043161	proteasome-mediated ubiquitin-dependent protein catabolic process	6/71	467/18805	0.012847965738758	3.40290134813162	3.23710983190412	0.00834657496380517	0.0411860857077168	0.0263745336043169	USP7/NFE2L2/GCLC/PAQR3/PARK7/SIRT2	6
BP	GO:0051051	negative regulation of transport	6/71	467/18805	0.012847965738758	3.40290134813162	3.23710983190412	0.00834657496380517	0.0411860857077168	0.0263745336043169	ACSL4/PROM2/PTGS2/SREBF2/ATF4/PARK7	6
BP	GO:0060291	long-term synaptic potentiation	3/71	111/18805	0.027027027027027	7.15835553863723	4.0060297131801	0.00855125348958667	0.0417680863308447	0.0267472321681317	LGMN/GRIA3/SQSTM1	3
BP	GO:1901655	cellular response to ketone	3/71	111/18805	0.027027027027027	7.15835553863723	4.0060297131801	0.00855125348958667	0.0417680863308447	0.0267472321681317	PRKAA1/SRC/PARK7	3
BP	GO:0015701	bicarbonate transport	2/71	37/18805	0.0540540540540541	14.3167110772745	4.99146326914503	0.00859499472719842	0.0417680863308447	0.0267472321681317	SLC39A14/CYB5R1	2
BP	GO:0046326	positive regulation of glucose import	2/71	37/18805	0.0540540540540541	14.3167110772745	4.99146326914503	0.00859499472719842	0.0417680863308447	0.0267472321681317	NFE2L2/TERT	2
BP	GO:0046688	response to copper ion	2/71	37/18805	0.0540540540540541	14.3167110772745	4.99146326914503	0.00859499472719842	0.0417680863308447	0.0267472321681317	NFE2L2/PARK7	2
BP	GO:0060218	hematopoietic stem cell differentiation	2/71	37/18805	0.0540540540540541	14.3167110772745	4.99146326914503	0.00859499472719842	0.0417680863308447	0.0267472321681317	NFE2L2/ZFP36	2
BP	GO:1903725	regulation of phospholipid metabolic process	2/71	37/18805	0.0540540540540541	14.3167110772745	4.99146326914503	0.00859499472719842	0.0417680863308447	0.0267472321681317	IDH1/SCP2	2
BP	GO:1904385	cellular response to angiotensin	2/71	37/18805	0.0540540540540541	14.3167110772745	4.99146326914503	0.00859499472719842	0.0417680863308447	0.0267472321681317	NFE2L2/SRC	2
BP	GO:0032204	regulation of telomere maintenance	3/71	112/18805	0.0267857142857143	7.0944416498994	3.98237790157829	0.00876315301458607	0.0425046114968844	0.027218884363487	USP7/ATM/SRC	3
BP	GO:0030316	osteoclast differentiation	3/71	113/18805	0.0265486725663717	7.03165898043126	3.95901504843798	0.00897812041081549	0.0434649647865755	0.0278338704607512	SRC/IREB2/TLR4	3
BP	GO:0010742	macrophage derived foam cell differentiation	2/71	38/18805	0.0526315789473684	13.9399555226093	4.91548293324621	0.00905050920550931	0.0434865930118374	0.0278477206323363	PPARA/ALOX15B	2
BP	GO:0034391	regulation of smooth muscle cell apoptotic process	2/71	38/18805	0.0526315789473684	13.9399555226093	4.91548293324621	0.00905050920550931	0.0434865930118374	0.0278477206323363	MFN2/ATF4	2
BP	GO:0071398	cellular response to fatty acid	2/71	38/18805	0.0526315789473684	13.9399555226093	4.91548293324621	0.00905050920550931	0.0434865930118374	0.0278477206323363	PDK4/SRC	2
BP	GO:0071404	cellular response to low-density lipoprotein particle stimulus	2/71	38/18805	0.0526315789473684	13.9399555226093	4.91548293324621	0.00905050920550931	0.0434865930118374	0.0278477206323363	SREBF2/TLR4	2
BP	GO:0006605	protein targeting	5/71	339/18805	0.0147492625368732	3.9064772113507	3.32444684472521	0.00911744548882822	0.0437261758368709	0.0280011434488357	MFN2/SREBF2/PRKAA1/BAP1/SQSTM1	5
BP	GO:0044706	multi-multicellular organism process	4/71	219/18805	0.0182648401826484	4.83761013570004	3.5166486601906	0.00946503070033796	0.0451334270796294	0.0289023117573574	CBS/CTSB/ACSL4/PTGS2	4
BP	GO:0010661	positive regulation of muscle cell apoptotic process	2/71	39/18805	0.0512820512820513	13.5825207656194	4.8423161534892	0.00951661484693475	0.0451334270796294	0.0289023117573574	MFN2/ATF4	2
BP	GO:0032205	negative regulation of telomere maintenance	2/71	39/18805	0.0512820512820513	13.5825207656194	4.8423161534892	0.00951661484693475	0.0451334270796294	0.0289023117573574	ATM/SRC	2
BP	GO:0034390	smooth muscle cell apoptotic process	2/71	39/18805	0.0512820512820513	13.5825207656194	4.8423161534892	0.00951661484693475	0.0451334270796294	0.0289023117573574	MFN2/ATF4	2
BP	GO:0055094	response to lipoprotein particle	2/71	39/18805	0.0512820512820513	13.5825207656194	4.8423161534892	0.00951661484693475	0.0451334270796294	0.0289023117573574	SREBF2/TLR4	2
BP	GO:0090077	foam cell differentiation	2/71	39/18805	0.0512820512820513	13.5825207656194	4.8423161534892	0.00951661484693475	0.0451334270796294	0.0289023117573574	PPARA/ALOX15B	2
BP	GO:0044403	biological process involved in symbiotic interaction	4/71	220/18805	0.0181818181818182	4.81562099871959	3.50456666400459	0.009613330985161	0.04545828322919	0.0291103414665645	PPARA/CTSB/P4HB/SRC	4
BP	GO:0002065	columnar/cuboidal epithelial cell differentiation	3/71	116/18805	0.0258620689655172	6.84980573093735	3.89059875870488	0.00964152155362085	0.04545828322919	0.0291103414665645	HIF1A/NR5A2/SRC	3
BP	GO:0018958	phenol-containing compound metabolic process	3/71	116/18805	0.0258620689655172	6.84980573093735	3.89059875870488	0.00964152155362085	0.04545828322919	0.0291103414665645	CTSB/EPAS1/PARK7	3
BP	GO:0071214	cellular response to abiotic stimulus	5/71	344/18805	0.0145348837209302	3.84969701932525	3.28389555581438	0.00967386347516929	0.04545828322919	0.0291103414665645	PTGS2/ATM/ATF4/GCLC/TLR4	5
BP	GO:0104004	cellular response to environmental stimulus	5/71	344/18805	0.0145348837209302	3.84969701932525	3.28389555581438	0.00967386347516929	0.04545828322919	0.0291103414665645	PTGS2/ATM/ATF4/GCLC/TLR4	5
BP	GO:0002064	epithelial cell development	4/71	221/18805	0.0180995475113122	4.79383085845389	3.49255730641319	0.00976313948201821	0.0457937732847045	0.0293251808617397	HIF1A/ATF4/EPAS1/SRC	4
BP	GO:0006766	vitamin metabolic process	3/71	117/18805	0.0256410256410256	6.79126038280968	3.86833117413153	0.00986885099130286	0.0462049860854234	0.0295885111987874	LGMN/GCLC/AMN	3
BP	GO:0032435	negative regulation of proteasomal ubiquitin-dependent protein catabolic process	2/71	40/18805	0.05	13.2429577464789	4.7717875485681	0.00999322751981395	0.0464476509586997	0.0297439076814789	USP7/PARK7	2
BP	GO:0045616	regulation of keratinocyte differentiation	2/71	40/18805	0.05	13.2429577464789	4.7717875485681	0.00999322751981395	0.0464476509586997	0.0297439076814789	ZFP36/ALOX15B	2
BP	GO:0045745	positive regulation of G protein-coupled receptor signaling pathway	2/71	40/18805	0.05	13.2429577464789	4.7717875485681	0.00999322751981395	0.0464476509586997	0.0297439076814789	HIF1A/SLC39A14	2
BP	GO:0072337	modified amino acid transport	2/71	40/18805	0.05	13.2429577464789	4.7717875485681	0.00999322751981395	0.0464476509586997	0.0297439076814789	MGST1/ABCC5	2
BP	GO:0009612	response to mechanical stimulus	4/71	223/18805	0.0179372197309417	4.75083685972336	3.46875332307485	0.0100673044382243	0.0465185033734092	0.0297892797861738	PTGS2/GCLC/SRC/TLR4	4
BP	GO:0009755	hormone-mediated signaling pathway	4/71	223/18805	0.0179372197309417	4.75083685972336	3.46875332307485	0.0100673044382243	0.0465185033734092	0.0297892797861738	NR5A2/PPARA/SRC/PARK7	4
BP	GO:0022037	metencephalon development	3/71	118/18805	0.0254237288135593	6.73370732871807	3.84632315676562	0.0100992924153126	0.0465185033734092	0.0297892797861738	CBS/GPX4/PDSS2	3
BP	GO:0035967	cellular response to topologically incorrect protein	3/71	118/18805	0.0254237288135593	6.73370732871807	3.84632315676562	0.0100992924153126	0.0465185033734092	0.0297892797861738	NFE2L2/ATF4/ATF3	3
BP	GO:0042177	negative regulation of protein catabolic process	3/71	118/18805	0.0254237288135593	6.73370732871807	3.84632315676562	0.0100992924153126	0.0465185033734092	0.0297892797861738	USP7/PARK7/SIRT2	3
BP	GO:0007264	small GTPase-mediated signal transduction	6/71	487/18805	0.0123203285420945	3.26315180611389	3.11514435939225	0.0101370254598847	0.0466084779223783	0.0298468972247952	MFN2/CFL1/SRC/PARK7/SQSTM1/KRAS	6
BP	GO:0046822	regulation of nucleocytoplasmic transport	3/71	119/18805	0.0252100840336134	6.67712155284649	3.8245693396738	0.0103328539577684	0.047423725781084	0.0303689614529394	PTGS2/CDH1/PARK7	3
BP	GO:0042307	positive regulation of protein import into nucleus	2/71	41/18805	0.0487804878048781	12.9199587770526	4.70373674363227	0.0104802635611156	0.0480142307334829	0.0307471059753659	PTGS2/CDH1	2
BP	GO:0016579	protein deubiquitination	3/71	120/18805	0.025	6.62147887323944	3.80306451154682	0.0105695435251193	0.0483367874425545	0.0309536631807065	USP7/BAP1/PARK7	3
BP	GO:0015980	energy derivation by oxidation of organic compounds	5/71	352/18805	0.0142045454545455	3.76220390524968	3.22056903873827	0.010612238127777	0.0484149016497801	0.0310036855547205	HIF1A/MFN2/IDH1/IREB2/PARK7	5
BP	GO:0016049	cell growth	6/71	492/18805	0.0121951219512195	3.22998969426314	3.0856360323865	0.0106244337083859	0.0484149016497801	0.0310036855547205	PPARA/ACSL4/CDH1/MEG3/BAP1/ULK2	6
BP	GO:0015908	fatty acid transport	3/71	121/18805	0.0247933884297521	6.5667559073449	3.78180361092556	0.010809368800104	0.0491701483074003	0.0314873265225055	PPARA/ACSL4/PTGS2	3
BP	GO:0006476	protein deacetylation	2/71	42/18805	0.0476190476190476	12.6123407109323	4.63801675612138	0.0109776397741798	0.049409025415948	0.0316402974159136	PRKAA1/SIRT2	2
BP	GO:0014044	Schwann cell development	2/71	42/18805	0.0476190476190476	12.6123407109323	4.63801675612138	0.0109776397741798	0.049409025415948	0.0316402974159136	NDRG1/SIRT2	2
BP	GO:0032094	response to food	2/71	42/18805	0.0476190476190476	12.6123407109323	4.63801675612138	0.0109776397741798	0.049409025415948	0.0316402974159136	SLC16A1/PPARA	2
BP	GO:0043903	regulation of biological process involved in symbiotic interaction	2/71	42/18805	0.0476190476190476	12.6123407109323	4.63801675612138	0.0109776397741798	0.049409025415948	0.0316402974159136	PPARA/P4HB	2
BP	GO:0150077	regulation of neuroinflammatory response	2/71	42/18805	0.0476190476190476	12.6123407109323	4.63801675612138	0.0109776397741798	0.049409025415948	0.0316402974159136	PTGS2/ATM	2
BP	GO:1901532	regulation of hematopoietic progenitor cell differentiation	2/71	42/18805	0.0476190476190476	12.6123407109323	4.63801675612138	0.0109776397741798	0.049409025415948	0.0316402974159136	NFE2L2/ZFP36	2
CC	GO:0005777	peroxisome	8/71	147/19880	0.054421768707483	15.2380952380952	10.3731144166758	5.29781453253907e-08	6.11897578508263e-06	4.3497845635584e-06	ECH1/ACSL4/IDH1/SCP2/ATM/FAR1/MGST1/PEX2	8
CC	GO:0042579	microbody	8/71	147/19880	0.054421768707483	15.2380952380952	10.3731144166758	5.29781453253907e-08	6.11897578508263e-06	4.3497845635584e-06	ECH1/ACSL4/IDH1/SCP2/ATM/FAR1/MGST1/PEX2	8
CC	GO:0045177	apical part of cell	10/71	479/19880	0.0208768267223382	5.8455114822547	6.42673645842146	7.43794841281956e-06	0.000572722027787106	0.000407129807859597	SLC16A1/CD44/CTSB/LGMN/MTDH/SLC39A14/PROM2/PRKAA1/AMN/ABCC5	10
CC	GO:0016324	apical plasma membrane	9/71	413/19880	0.0217917675544794	6.10169491525424	6.27242042805378	1.57608032135259e-05	0.000910186385581118	0.000647022447713167	SLC16A1/CD44/CTSB/MTDH/SLC39A14/PROM2/PRKAA1/AMN/ABCC5	9
CC	GO:0005782	peroxisomal matrix	4/71	52/19880	0.0769230769230769	21.5384615384615	8.87820749818788	3.55231685518724e-05	0.00136764198924709	0.000972213034051244	ECH1/IDH1/SCP2/ATM	4
CC	GO:0031907	microbody lumen	4/71	52/19880	0.0769230769230769	21.5384615384615	8.87820749818788	3.55231685518724e-05	0.00136764198924709	0.000972213034051244	ECH1/IDH1/SCP2/ATM	4
CC	GO:0005778	peroxisomal membrane	4/71	65/19880	0.0615384615384615	17.2307692307692	7.8468239361786	8.57851519720065e-05	0.00247704626319169	0.0017608531194254	ACSL4/FAR1/MGST1/PEX2	4
CC	GO:0031903	microbody membrane	4/71	65/19880	0.0615384615384615	17.2307692307692	7.8468239361786	8.57851519720065e-05	0.00247704626319169	0.0017608531194254	ACSL4/FAR1/MGST1/PEX2	4
CC	GO:0005925	focal adhesion	8/71	424/19880	0.0188679245283019	5.28301886792453	5.3370503786736	0.000131732111870915	0.00338112420468682	0.00240353326922371	CD44/CFL1/P4HB/ALOX15B/SRC/RPL8/SENP1/KRAS	8
CC	GO:0030055	cell-substrate junction	8/71	434/19880	0.0184331797235023	5.16129032258065	5.24750553971444	0.000154549978369106	0.00357010450032636	0.00253787332900848	CD44/CFL1/P4HB/ALOX15B/SRC/RPL8/SENP1/KRAS	8
CC	GO:0031968	organelle outer membrane	6/71	257/19880	0.0233463035019455	6.53696498054475	5.34873155345146	0.000312299269926559	0.00598224961249366	0.00425259029186152	PGRMC1/MFN2/ACSL4/PTGS2/MGST1/KRAS	6
CC	GO:0019867	outer membrane	6/71	259/19880	0.0231660231660232	6.48648648648649	5.32082275607688	0.000325494176069415	0.00598224961249366	0.00425259029186152	PGRMC1/MFN2/ACSL4/PTGS2/MGST1/KRAS	6
CC	GO:0000407	phagophore assembly site	3/71	38/19880	0.0789473684210526	22.1052631578947	7.79623663487498	0.000336663398105704	0.00598224961249366	0.00425259029186152	ATG7/SQSTM1/ULK2	3
CC	GO:0016605	PML body	4/71	110/19880	0.0363636363636364	10.1818181818182	5.78118492797334	0.000648284901659174	0.0106967008773764	0.00760394320743091	USP7/TERT/PARK7/SQSTM1	4
CC	GO:0031252	cell leading edge	7/71	434/19880	0.0161290322580645	4.51612903225806	4.43393878937112	0.000899242675087359	0.0137878220045473	0.00980132254595299	CD44/CDH1/CFL1/ATF4/P4HB/SRC/TLR4	7
CC	GO:1904724	tertiary granule lumen	3/71	55/19880	0.0545454545454545	15.2727272727273	6.34566117332494	0.00100249531159504	0.0137878220045473	0.00980132254595299	FTH1/QSOX1/IDH1	3
CC	GO:1904813	ficolin-1-rich granule lumen	4/71	124/19880	0.032258064516129	9.03225806451613	5.37148234113651	0.00101468819946885	0.0137878220045473	0.00980132254595299	FTH1/CTSB/IDH1/ATG7	4
CC	GO:0044754	autolysosome	2/71	15/19880	0.133333333333333	37.3333333333333	8.42755806161538	0.00128136956347097	0.0162531338036875	0.0115538340094566	FTH1/SQSTM1	2
CC	GO:0005741	mitochondrial outer membrane	5/71	228/19880	0.0219298245614035	6.14035087719298	4.67360469239353	0.00133683784532494	0.0162531338036875	0.0115538340094566	PGRMC1/MFN2/ACSL4/MGST1/KRAS	5
CC	GO:0031253	cell projection membrane	6/71	359/19880	0.0167130919220056	4.67966573816156	4.21211022771953	0.00177527910490705	0.0205044736616764	0.0145759758087105	CD44/PROM2/CFL1/ATF4/SRC/AMN	6
CC	GO:0090575	RNA polymerase II transcription regulator complex	5/71	254/19880	0.0196850393700787	5.51181102362205	4.33258435646419	0.00214573993511638	0.0236031392862802	0.0167787182896319	HIF1A/NR5A2/NFE2L2/ATF4/ATF3	5
CC	GO:0016323	basolateral plasma membrane	5/71	264/19880	0.0189393939393939	5.3030303030303	4.21372614362869	0.00253619623997298	0.0266300605197163	0.0189304599730041	SLC16A1/CD44/SLC39A14/PROM2/ABCC5	5
CC	GO:0031258	lamellipodium membrane	2/71	22/19880	0.0909090909090909	25.4545454545455	6.87065825384668	0.00277384694365934	0.0271103677234476	0.0192718950323892	CD44/CFL1	2
CC	GO:0005767	secondary lysosome	2/71	23/19880	0.0869565217391304	24.3478260869565	6.70731518737585	0.00303102821776681	0.0271103677234476	0.0192718950323892	FTH1/SQSTM1	2
CC	GO:1990391	DNA repair complex	2/71	23/19880	0.0869565217391304	24.3478260869565	6.70731518737585	0.00303102821776681	0.0271103677234476	0.0192718950323892	PHF21A/ATM	2
CC	GO:0005901	caveola	3/71	81/19880	0.037037037037037	10.3703703703704	5.05909464075087	0.0030513833801283	0.0271103677234476	0.0192718950323892	PTGS2/CDH1/SRC	3
CC	GO:0045121	membrane raft	5/71	291/19880	0.0171821305841924	4.81099656357388	3.92079453133587	0.00384655257098097	0.03231631647434	0.0229726378218138	PROM2/PTGS2/CDH1/SRC/PARK7	5
CC	GO:0098857	membrane microdomain	5/71	293/19880	0.0170648464163823	4.77815699658703	3.90054249962348	0.00395978764812473	0.03231631647434	0.0229726378218138	PROM2/PTGS2/CDH1/SRC/PARK7	5
CC	GO:0031256	leading edge membrane	4/71	183/19880	0.0218579234972678	6.12021857923497	4.16590314663616	0.00417773445725165	0.03231631647434	0.0229726378218138	CD44/CFL1/ATF4/SRC	4
CC	GO:0009925	basal plasma membrane	5/71	298/19880	0.0167785234899329	4.69798657718121	3.85070372056792	0.00425331807371404	0.03231631647434	0.0229726378218138	SLC16A1/CD44/SLC39A14/PROM2/ABCC5	5
CC	GO:0101002	ficolin-1-rich granule	4/71	185/19880	0.0216216216216216	6.05405405405405	4.13468967256801	0.00434177165751609	0.03231631647434	0.0229726378218138	FTH1/CTSB/IDH1/ATG7	4
CC	GO:0036019	endolysosome	2/71	28/19880	0.0714285714285714	20	6.02317731669066	0.00447671916527654	0.03231631647434	0.0229726378218138	CTSB/LGMN	2
CC	GO:0005912	adherens junction	4/71	189/19880	0.0211640211640212	5.92592592592593	4.07361572107231	0.00468280133334465	0.0327796093334125	0.0233019779266911	NDRG1/CDH1/ALOX15B/PARK7	4
CC	GO:0005902	microvillus	3/71	100/19880	0.03	8.4	4.44133713782139	0.00551073814185598	0.0363762382485456	0.0258587066155074	CD44/PROM2/AMN	3
CC	GO:0045178	basal part of cell	5/71	317/19880	0.0157728706624606	4.41640378548896	3.67093135357903	0.00551155124977963	0.0363762382485456	0.0258587066155074	SLC16A1/CD44/SLC39A14/PROM2/ABCC5	5
CC	GO:0030027	lamellipodium	4/71	203/19880	0.0197044334975369	5.51724137931034	3.87290673881274	0.00601777573774027	0.0385937775800725	0.0274350845408581	CD44/CDH1/CFL1/P4HB	4
CC	GO:0031528	microvillus membrane	2/71	33/19880	0.0606060606060606	16.969696969697	5.49669165987539	0.00618168731802027	0.0385937775800725	0.0274350845408581	PROM2/AMN	2
CC	GO:0042470	melanosome	3/71	111/19880	0.027027027027027	7.56756756756757	4.15402258518152	0.0073517441357355	0.043544946034741	0.0309547121504653	CTSB/P4HB/AHCY	3
CC	GO:0048770	pigment granule	3/71	111/19880	0.027027027027027	7.56756756756757	4.15402258518152	0.0073517441357355	0.043544946034741	0.0309547121504653	CTSB/P4HB/AHCY	3
CC	GO:0044853	plasma membrane raft	3/71	115/19880	0.0260869565217391	7.30434782608696	4.05915693455747	0.00810091571873597	0.0458424805917699	0.0325879561281208	PTGS2/CDH1/SRC	3
CC	GO:0031904	endosome lumen	2/71	38/19880	0.0526315789473684	14.7368421052632	5.07435850798596	0.00813654417429682	0.0458424805917699	0.0325879561281208	CTSB/LGMN	2
CC	GO:0005776	autophagosome	3/71	117/19880	0.0256410256410256	7.17948717948718	4.01341524784246	0.00849176613902514	0.0467047137646383	0.0332008901676171	FTH1/SQSTM1/ULK2	3
MF	GO:0004601	peroxidase activity	5/71	57/18639	0.087719298245614	23.0281690140845	10.2994934158296	2.49537322369077e-06	0.00058728513519867	0.000443351883031426	PRDX6/PTGS2/MGST1/GPX4/PARK7	5
MF	GO:0016684	oxidoreductase activity, acting on peroxide as acceptor	5/71	59/18639	0.0847457627118644	22.247553115302	10.1078395386392	2.96608654140743e-06	0.00058728513519867	0.000443351883031426	PRDX6/PTGS2/MGST1/GPX4/PARK7	5
MF	GO:0001221	transcription coregulator binding	6/71	115/18639	0.0521739130434783	13.6967544396816	8.44540573044761	4.99809209002577e-06	0.000659748155883402	0.000498055492479761	HIF1A/NR5A2/PPARA/NFE2L2/TERT/EPAS1	6
MF	GO:0016209	antioxidant activity	5/71	86/18639	0.0581395348837209	15.2628562070095	8.19775474983271	1.9054627002917e-05	0.00185211691682562	0.00139819565225539	PRDX6/PTGS2/MGST1/GPX4/PARK7	5
MF	GO:0001223	transcription coactivator binding	4/71	44/18639	0.0909090909090909	23.865556978233	9.38979900462989	2.33853146063841e-05	0.00185211691682562	0.00139819565225539	HIF1A/PPARA/TERT/EPAS1	4
MF	GO:0061629	RNA polymerase II-specific DNA-binding transcription factor binding	8/71	349/18639	0.0229226361031519	6.0176762581218	5.85133229395302	5.31241329114091e-05	0.003506192772153	0.00264688662225266	HIF1A/PPARA/MTDH/NFE2L2/ATF4/EPAS1/SRC/PARK7	8
MF	GO:0003950	NAD+ ADP-ribosyltransferase activity	3/71	23/18639	0.130434782608696	34.2418860992039	9.86399070376227	8.88086576121574e-05	0.00416606579152305	0.00314503637637572	PARP15/PARP11/SIRT2	3
MF	GO:0004602	glutathione peroxidase activity	3/71	23/18639	0.130434782608696	34.2418860992039	9.86399070376227	8.88086576121574e-05	0.00416606579152305	0.00314503637637572	PRDX6/MGST1/GPX4	3
MF	GO:0140297	DNA-binding transcription factor binding	9/71	488/18639	0.0184426229508197	4.84157815746941	5.31759883161402	9.46833134437058e-05	0.00416606579152305	0.00314503637637572	HIF1A/PPARA/MTDH/NFE2L2/ATF4/EPAS1/SRC/PARK7/SIRT2	9
MF	GO:0004197	cysteine-type endopeptidase activity	4/71	88/18639	0.0454545454545455	11.9327784891165	6.35674055717779	0.000354105240981903	0.0140225675428834	0.0105858829935643	USP7/CTSB/LGMN/SENP1	4
MF	GO:0046982	protein heterodimerization activity	7/71	369/18639	0.018970189701897	4.98007557540364	4.77508924094649	0.00050444070390786	0.018159865340683	0.0137092019052471	HIF1A/ATF4/EPAS1/P4HB/ATF3/PDSS2/TLR4	7
MF	GO:0005381	iron ion transmembrane transporter activity	2/71	10/18639	0.2	52.5042253521127	10.0738238498049	0.00063120300995391	0.0191999673141772	0.0144943931877361	SLC39A14/SLC25A28	2
MF	GO:0008234	cysteine-type peptidase activity	5/71	187/18639	0.0267379679144385	7.01928146418619	5.11552246505547	0.00073414859434578	0.0191999673141772	0.0144943931877361	USP7/CTSB/LGMN/BAP1/SENP1	5
MF	GO:0016670	oxidoreductase activity, acting on a sulfur group of donors, oxygen as acceptor	2/71	11/18639	0.181818181818182	47.7311139564661	9.58662249573951	0.000769570306209721	0.0191999673141772	0.0144943931877361	QSOX1/P4HB	2
MF	GO:0016763	pentosyltransferase activity	3/71	49/18639	0.0612244897959184	16.0727220465651	6.53275393088155	0.000860638222078615	0.0191999673141772	0.0144943931877361	PARP15/PARP11/SIRT2	3
MF	GO:0140807	NAD+-protein-glutamate ADP-ribosyltransferase activity	2/71	12/18639	0.166666666666667	43.7535211267606	9.16088262168276	0.000921210552952945	0.0191999673141772	0.0144943931877361	PARP15/PARP11	2
MF	GO:0140822	NAD+-histone H2BE35 glutamate ADP-ribosyltransferase activity	2/71	12/18639	0.166666666666667	43.7535211267606	9.16088262168276	0.000921210552952945	0.0191999673141772	0.0144943931877361	PARP15/PARP11	2
MF	GO:0140844	NAD+-histone H2BE2 glutamate ADP-ribosyltransferase activity	2/71	12/18639	0.166666666666667	43.7535211267606	9.16088262168276	0.000921210552952945	0.0191999673141772	0.0144943931877361	PARP15/PARP11	2
MF	GO:0140867	NAD+-histone H2BE18 glutamate ADP-ribosyltransferase activity	2/71	12/18639	0.166666666666667	43.7535211267606	9.16088262168276	0.000921210552952945	0.0191999673141772	0.0144943931877361	PARP15/PARP11	2
MF	GO:0031625	ubiquitin protein ligase binding	6/71	302/18639	0.0198675496688742	5.21565152504431	4.56720281081176	0.00101942067841418	0.0195484228223367	0.0147574483826252	HIF1A/PRDX6/CBS/MFN2/NFE2L2/SQSTM1	6
MF	GO:0016860	intramolecular oxidoreductase activity	3/71	53/18639	0.0566037735849057	14.8596864204092	6.24805202488881	0.00108244736802327	0.0195484228223367	0.0147574483826252	ECH1/QSOX1/P4HB	3
MF	GO:0140806	NAD+- protein-aspartate ADP-ribosyltransferase activity	2/71	13/18639	0.153846153846154	40.3878656554713	8.78457164372802	0.00108602349012981	0.0195484228223367	0.0147574483826252	PARP15/PARP11	2
MF	GO:0051287	NAD binding	3/71	54/18639	0.0555555555555556	14.5845070422535	6.18166897035053	0.0011430067554915	0.0196795945728101	0.0148564722452899	IDH1/PARP15/SIRT2	3
MF	GO:0044389	ubiquitin-like protein ligase binding	6/71	322/18639	0.0186335403726708	4.89169801417199	4.35598284011891	0.0014157168532874	0.0233593280792422	0.0176343678216501	HIF1A/PRDX6/CBS/MFN2/NFE2L2/SQSTM1	6
MF	GO:0016836	hydro-lyase activity	3/71	61/18639	0.0491803278688525	12.9108750865851	5.76176276478529	0.00162720707750861	0.0257749601077363	0.0194579709478924	CBS/IREB2/PARK7	3
MF	GO:0045296	cadherin binding	6/71	334/18639	0.0179640718562874	4.7159483849203	4.23744724183978	0.0017043829753719	0.0259590637787413	0.0195969540488105	PRDX6/NDRG1/IDH1/CDH1/SRC/PARK7	6
MF	GO:0070403	NAD+ binding	2/71	17/18639	0.117647058823529	30.8848384424192	7.62269382682966	0.00187501622600211	0.0275002379813643	0.0207604135744484	PARP15/SIRT2	2
MF	GO:0020037	heme binding	4/71	142/18639	0.028169014084507	7.39496131719897	4.73018046351394	0.00211308738257479	0.0298850929821292	0.0225607825808737	CBS/PGRMC1/PTGS2/SRC	4
MF	GO:0003756	protein disulfide isomerase activity	2/71	19/18639	0.105263157894737	27.6338028169014	7.18234738520279	0.00234598233803125	0.0309008443698208	0.0233275911776425	QSOX1/P4HB	2
MF	GO:0016864	intramolecular oxidoreductase activity, transposing S-S bonds	2/71	19/18639	0.105263157894737	27.6338028169014	7.18234738520279	0.00234598233803125	0.0309008443698208	0.0233275911776425	QSOX1/P4HB	2
MF	GO:0001228	DNA-binding transcription activator activity, RNA polymerase II-specific	7/71	484/18639	0.0144628099173554	3.79679315562798	3.85506022095124	0.00241900549359709	0.0309008443698208	0.0233275911776425	HIF1A/NR5A2/PPARA/NFE2L2/ATF4/EPAS1/ATF3	7
MF	GO:0001216	DNA-binding transcription activator activity	7/71	491/18639	0.0142566191446029	3.74266372163736	3.80842306804798	0.00262089622795627	0.0324335908209589	0.024484688445381	HIF1A/NR5A2/PPARA/NFE2L2/ATF4/EPAS1/ATF3	7
MF	GO:0046906	tetrapyrrole binding	4/71	152/18639	0.0263157894736842	6.90845070422535	4.52281114984748	0.00270397759752516	0.0324477311703019	0.0244953632439281	CBS/PGRMC1/PTGS2/SRC	4
MF	GO:0016835	carbon-oxygen lyase activity	3/71	79/18639	0.0379746835443038	9.96915671242646	4.93994866990544	0.00340491627285039	0.0388870337229417	0.0293565060534701	CBS/IREB2/PARK7	3
MF	GO:1990404	NAD+-protein ADP-ribosyltransferase activity	2/71	23/18639	0.0869565217391304	22.8279240661359	6.47708254063087	0.00343698530379535	0.0388870337229417	0.0293565060534701	PARP15/PARP11	2
MF	GO:0016702	oxidoreductase activity, acting on single donors with incorporation of molecular oxygen, incorporation of two atoms of oxygen	2/71	24/18639	0.0833333333333333	21.8767605633803	6.32824777653716	0.00374023681889849	0.0411426050078834	0.031059276507812	PTGS2/ALOX15B	2
MF	GO:0001540	amyloid-beta binding	3/71	83/18639	0.036144578313253	9.4887154250806	4.79275361215326	0.00391349038585109	0.0418849241296495	0.0316196662754398	PGRMC1/GRIA3/TLR4	3
MF	GO:0016701	oxidoreductase activity, acting on single donors with incorporation of molecular oxygen	2/71	25/18639	0.08	21.0016901408451	6.1881824378777	0.00405550025156374	0.0422625815689274	0.0319047665219973	PTGS2/ALOX15B	2

## Sheet: KEGG
Supplementary Table 3.KEGG pathway analysis
category	subcategory	ID	Description	GeneRatio	BgRatio	RichFactor	FoldEnrichment	zScore	pvalue	p.adjust	qvalue	geneID	Count
Cellular Processes	Cell growth and death	hsa04216	Ferroptosis	6/56	42/9432	0.142857142857143	24.0612244897959	11.5754610807316	1.48057087163101e-07	3.10919883042513e-05	2.4935930469575e-05	FTH1/ACSL4/SLC39A14/GCLC/GPX4/ATG7	6
Metabolism	Metabolism of other amino acids	hsa00480	Glutathione metabolism	6/56	59/9432	0.101694915254237	17.1283292978208	9.60373495634413	1.17692239997918e-06	0.000123576851997814	9.91092547350889e-05	PRDX6/IDH1/MGST1/PGD/GCLC/GPX4	6
Cellular Processes	Transport and catabolism	hsa04146	Peroxisome	6/56	83/9432	0.072289156626506	12.1755593803787	7.90296071995501	8.83806315707314e-06	0.00061866442099512	0.000496171966712878	ECH1/ACSL4/IDH1/SCP2/FAR1/PEX2	6
Cellular Processes	Transport and catabolism	hsa04137	Mitophagy - animal	6/56	105/9432	0.0571428571428571	9.62448979591837	6.86785568067849	3.40908383849677e-05	0.00178976901521081	0.00143540372147233	HIF1A/MFN2/ATF4/SRC/SQSTM1/KRAS	6
Cellular Processes	Transport and catabolism	hsa04140	Autophagy - animal	7/56	169/9432	0.0414201183431953	6.97633136094675	6.05851623551998	5.79929857624451e-05	0.00243570540202269	0.00195344794147183	HIF1A/CTSB/PRKAA1/ATG7/SQSTM1/ULK2/KRAS	7
Metabolism	Global and overview maps	hsa01212	Fatty acid metabolism	4/56	57/9432	0.0701754385964912	11.8195488721804	6.33176851818973	0.00034847282596694	0.0121965489088429	0.00978169336047551	SCD/ACSL4/SCP2/ELOVL5	4
Metabolism	Lipid metabolism	hsa01040	Biosynthesis of unsaturated fatty acids	3/56	27/9432	0.111111111111111	18.7142857142857	7.12344727019814	0.000524161516908157	0.0157248455072447	0.012611404918091	SCD/SCP2/ELOVL5	3
Organismal Systems	Endocrine system	hsa03320	PPAR signaling pathway	4/56	76/9432	0.0526315789473684	8.86466165413534	5.31992879797852	0.00104117812889308	0.0273309258834434	0.0219195395556438	PPARA/SCD/ACSL4/SCP2	4
Human Diseases	Cardiovascular disease	hsa05418	Fluid shear stress and atherosclerosis	5/56	142/9432	0.0352112676056338	5.93058350100604	4.57508028808083	0.00148598599259816	0.0346730064939572	0.0278079250076849	NFE2L2/MGST1/PRKAA1/SRC/SQSTM1	5
Human Diseases	Cancer: specific types	hsa05219	Bladder cancer	3/56	41/9432	0.0731707317073171	12.3240418118467	5.61566974129651	0.00180123198845358	0.0378258717575252	0.0303365387529024	CDH1/SRC/KRAS	3

## Sheet: ML
Supplementary Table 4. Narrowing down candidate biomarkers by LASSO analysis and SVM-REF
SVM-RFE.gene	LASSO.gene
SLC16A1	CBS
ADAM23	ZFP36
LGMN	SLC16A1
QSOX1	P4HB
ATM	NR5A2
AMN	SIRT2
NR5A2	PGD
MFN2	USP7
CBS	GRIA3
P4HB	PHF21A
USP7	MFN2
WIPI2	LGMN
ZFP36	QSOX1
PGRMC1	ADAM23
PEX2
RPL8
